# Supplementary material for: Emergence and potential transmission route of avian influenza A (H5N1) virus in domestic cats in Poland, June 2023
Source: Euro Surveill. 2023 Aug 3;28(31):2300390. doi: 10.2807/1560-7917.ES.2023.28.31.2300390 (PMC10401914; doi:10.2807/1560-7917.ES.2023.28.31.2300390)
Supplement: SupplementaryTables [file 2300390_SupplementaryTables.xlsx]

## Sheet: Supplementary Table 1
Supplementary Table 1. Sequence information with virus name and accession numbers for the data used in the current study. We gratefully acknowledge the authors, originating and submitting laboratories of the sequences from GISAID’s EpiFlu™ Database on which this research is based. The list is detailed below.
Isolate name	Accession		Originating Lab	Submitting Lab
A/Eurasian Wigeon/Netherlands/1/2020	603133		Erasmus Medical Center	Erasmus Medical Center
A/duck/Saratov/29-02V/2021	5463797		Center of Hygiene and Epidemiology in Saratov Oblast	State Research Center of Virology and Biotechnology (VECTOR)
A/duck/Saratov/29-04V/2021	5463799		Center of Hygiene and Epidemiology in Saratov Oblast	State Research Center of Virology and Biotechnology (VECTOR)
A/chicken/Saratov/29-06V/2021	5463800		Center of Hygiene and Epidemiology in Saratov Oblast	State Research Center of Virology and Biotechnology (VECTOR)
A/chicken/Saratov/29-07V/2021	5463801		Center of Hygiene and Epidemiology in Saratov Oblast	State Research Center of Virology and Biotechnology (VECTOR)
A/duck/Saratov/29-08V/2021	5463802		Center of Hygiene and Epidemiology in Saratov Oblast	State Research Center of Virology and Biotechnology (VECTOR)
A/duck/Saratov/29-11V/2021	5463803		Center of Hygiene and Epidemiology in Saratov Oblast	State Research Center of Virology and Biotechnology (VECTOR)
A/turkey/Italy/21VIR8585-1/2021	5524384		Istituto Zooprofilattico Sperimentale delle Venezie, EU/OIE/Reference Laboratory and FAO Reference Centre for AI and ND	Istituto Zooprofilattico Sperimentale Delle Venezie
A/chicken/Netherlands/21037708-006010/2021	5804698		Wageningen Bioveterinary Research	Wageningen Bioveterinary Research
A/duck/Netherlands/21037958-001005/2021	5941469		Wageningen Bioveterinary Research	Wageningen Bioveterinary Research
A/European Herring Gull/Netherlands/21037412-002/2021	5945412		Wageningen Bioveterinary Research	Wageningen Bioveterinary Research
A/Barnacle goose/Netherlands/21037293-001/2021	6025676		Wageningen Bioveterinary Research	Wageningen Bioveterinary Research
A/duck/Netherlands/21038151-001005/2021	6101847		Wageningen Bioveterinary Research	Wageningen Bioveterinary Research
A/black-headed gull/Netherlands/21037589-002/2021	6101868		Wageningen Bioveterinary Research	Wageningen Bioveterinary Research
A/chicken/Netherlands/21037907-006010/2021	6328022		Wageningen Bioveterinary Research	Wageningen Bioveterinary Research
A/mute swan/Netherlands/21038142-004/2021	6761002		Wageningen Bioveterinary Research	Wageningen Bioveterinary Research
A/mute swan/Netherlands/21038142-007/2021	6761003		Wageningen Bioveterinary Research	Wageningen Bioveterinary Research
A/greylag goose/Netherlands/21037883-001/2021	6761004		Wageningen Bioveterinary Research	Wageningen Bioveterinary Research
A/greylag goose/Netherlands/21038252-001/2021	6761013		Wageningen Bioveterinary Research	Wageningen Bioveterinary Research
A/greylag goose/Netherlands/21038253-001/2021	6761016		Wageningen Bioveterinary Research	Wageningen Bioveterinary Research
A/greylag goose/Netherlands/21038567-002/2021	6761022		Wageningen Bioveterinary Research	Wageningen Bioveterinary Research
A/Branta_leucopsis/Belgium/14735_0001/2021	6761101		Sciensano - Animal Infectious Diseases	Sciensano, Department of Animal Infectious Diseases
A/turkey/Poland/H1910-T3/2021	6929958		National Veterinary Research Institut Poland, PIWet-PIB	National Veterinary Research Institut Poland, PIWet-PIB
A/turkey/Poland/H1911-N/2021	6929970		National Veterinary Research Institut Poland, PIWet-PIB	National Veterinary Research Institut Poland, PIWet-PIB
A/turkey/Poland/H1913-T1/2021	6930238		National Veterinary Research Institut Poland, PIWet-PIB	National Veterinary Research Institut Poland, PIWet-PIB
A/turkey/Poland/H1924-T1/2021	6930564		National Veterinary Research Institut Poland, PIWet-PIB	National Veterinary Research Institut Poland, PIWet-PIB
A/turkey/Poland/H1944-N/2021	6935584		National Veterinary Research Institut Poland, PIWet-PIB	National Veterinary Research Institut Poland, PIWet-PIB
A/barnacle goose/Sweden/SVA211111SZ0376/FB004496/2021	7053817		National Veterinary Institute, SVA	National Veterinary Institute
A/European herring gull/Sweden/SVA211116SZ0432/FB004518/M-2021	7054770		National Veterinary Institute, SVA	National Veterinary Institute
A/grey heron/Netherlands/21038941-001/2021	7267249		Wageningen Bioveterinary Research	Wageningen Bioveterinary Research
A/gull/Netherlands/21039180-002/2021	7267253		Wageningen Bioveterinary Research	Wageningen Bioveterinary Research
A/mute swan/Croatia/101/2021	7357590		Croatian Veterinary Institute, Poultry Centre	Croatian Veterinary Institute
A/mute swan/Netherlands/21039407-001/2021	7683077		Wageningen Bioveterinary Research	Wageningen Bioveterinary Research
A/mute swan/Netherlands/21039627-002/2021	7683079		Wageningen Bioveterinary Research	Wageningen Bioveterinary Research
A/chicken/Italy/21VIR10388/2021	7733582		Istituto Zooprofilattico Speriment. Lombardia, Emilia Ro. IZSLER	Istituto Zooprofilattico Sperimentale Delle Venezie
A/duck/Italy/21VIR10447/2021	7733584		Istituto Zooprofilattico Speriment. Lombardia, Emilia Ro. IZSLER	Istituto Zooprofilattico Sperimentale Delle Venezie
A/turkey/Italy/21VIR9618-7/2021	7733587		Istituto Zooprofilattico Speriment. Lombardia, Emilia Ro. IZSLER	Istituto Zooprofilattico Sperimentale Delle Venezie
A/mallard/Italy/21VIR8919-2/2021	7733591		Istituto Zooprofilattico Speriment. Lombardia, Emilia Ro. IZSLER	Istituto Zooprofilattico Sperimentale Delle Venezie
A/chicken/Italy/21VIR10239/2021	7733595		Istituto Zooprofilattico Speriment. Lombardia, Emilia Ro. IZSLER	Istituto Zooprofilattico Sperimentale Delle Venezie
A/chicken/Italy/21VIR9133-20/2021	7733617		Istituto Zooprofilattico Sperimentale delle Venezie, EU/OIE/Reference Laboratory and FAO Reference Centre for AI and ND	Istituto Zooprofilattico Sperimentale Delle Venezie
A/seagull/Italy/21VIR9432-2/2021	7733621		Istituto Zooprofilattico Sperimentale delle Venezie, EU/OIE/Reference Laboratory and FAO Reference Centre for AI and ND	Istituto Zooprofilattico Sperimentale Delle Venezie
A/chicken/Italy/21VIR9691-2/2021	7733630		Istituto Zooprofilattico Sperimentale delle Venezie, EU/OIE/Reference Laboratory and FAO Reference Centre for AI and ND	Istituto Zooprofilattico Sperimentale Delle Venezie
A/chicken/Italy/21VIR9765-12/2021	7733634		Istituto Zooprofilattico Sperimentale delle Venezie, EU/OIE/Reference Laboratory and FAO Reference Centre for AI and ND	Istituto Zooprofilattico Sperimentale Delle Venezie
A/kestrel/Italy/21VIR10468/2021	7733642		Istituto Zooprofilattico Sperimentale delle Venezie, EU/OIE/Reference Laboratory and FAO Reference Centre for AI and ND	Istituto Zooprofilattico Sperimentale Delle Venezie
A/turkey/Italy/21VIR9649-2/2021	7733643		Istituto Zooprofilattico Sperimentale delle Venezie, EU/OIE/Reference Laboratory and FAO Reference Centre for AI and ND	Istituto Zooprofilattico Sperimentale Delle Venezie
A/turkey/Italy/21VIR8817-1/2021	7733648		Istituto Zooprofilattico Sperimentale del Lazio e della Toscana "M. Aleandri"	Istituto Zooprofilattico Sperimentale Delle Venezie
A/Eurasian wigeon/Germany-SH/AI05950/2021	7748188		Landeslabor Schleswig-Holstein	Friedrich-Loeffler-Institut
A/Eurasian wigeon/Germany-SH/AI05950/2021	7748188		Landeslabor Schleswig-Holstein	Friedrich-Loeffler-Institut
A/Eurasian wigeon/Germany-SH/AI05952/2021	7748262		Landeslabor Schleswig-Holstein	Friedrich-Loeffler-Institut
A/Eurasian wigeon/Germany-SH/AI05955/2021	7753130		Landeslabor Schleswig-Holstein	Friedrich-Loeffler-Institut
A/Eurasian wigeon/Germany-SH/AI05953/2021	7753152		Landeslabor Schleswig-Holstein	Friedrich-Loeffler-Institut
A/Eurasian wigeon/Germany-SH/AI05956/2021	7753173		Landeslabor Schleswig-Holstein	Friedrich-Loeffler-Institut
A/Eurasian wigeon/Germany-SH/AI05951/2021	7753193		Landeslabor Schleswig-Holstein	Friedrich-Loeffler-Institut
A/Eurasian wigeon/Germany-SH/AI05954/2021	7753211		Landeslabor Schleswig-Holstein	Friedrich-Loeffler-Institut
A/mallard/Germany-NI/AI06010/2021	7753230		Lebensmittel- und Veterinärinstitut Oldenburg - Standort Veterinärinstitut	Friedrich-Loeffler-Institut
A/Eurasian wigeon/Germany-SH/AI06143/2021	7753387		Landeslabor Schleswig-Holstein	Friedrich-Loeffler-Institut
A/Eurasian wigeon/Germany-SH/AI06143/2021	7753387		Landeslabor Schleswig-Holstein	Friedrich-Loeffler-Institut
A/Eurasian wigeon/Germany-SH/AI06143/2021	7753387		Landeslabor Schleswig-Holstein	Friedrich-Loeffler-Institut
A/Eurasian wigeon/Germany-SH/AI06143/2021	7753387		Landeslabor Schleswig-Holstein	Friedrich-Loeffler-Institut
A/domestic goose/Germany-SH/AI06147/2021	7753396		Landeslabor Schleswig-Holstein	Friedrich-Loeffler-Institut
A/domestic goose/Germany-SH/AI06150/2021	7753399		Landeslabor Schleswig-Holstein	Friedrich-Loeffler-Institut
A/domestic goose/Germany-SH/AI06024/2021	7753400		Landeslabor Schleswig-Holstein	Friedrich-Loeffler-Institut
A/Eurasian wigeon/Germany-SH/AI06142/2021	7753405		Landeslabor Schleswig-Holstein	Friedrich-Loeffler-Institut
A/greylag goose/Germany-SH/AI06205/2021	7753425		Landeslabor Schleswig-Holstein	Friedrich-Loeffler-Institut
A/mute swan/Netherlands/21039526-002/2021	7952115		Wageningen Bioveterinary Research	Wageningen Bioveterinary Research
A/greylag goose/Netherlands/21039525-001/2021	7952120		Wageningen Bioveterinary Research	Wageningen Bioveterinary Research
A/barnacle goose/Netherlands/21039750-002/2021	7952123		Wageningen Bioveterinary Research	Wageningen Bioveterinary Research
A/mute swan/Netherlands/21038568-005/2021	7996368		Wageningen Bioveterinary Research	Wageningen Bioveterinary Research
A/mute swan/Croatia/144/2021	8338456		Croatian Veterinary Institute, Poultry Centre	Croatian Veterinary Institute
A/chicken/France/21P013076/2021	8377417		Anses (Ploufragan-Plouzané)	ANSES Agence Nationale De Securite Sanitaire De L’alimentation
A/goose/France/21P013228/2021	8377418		Anses (Ploufragan-Plouzané)	ANSES Agence Nationale De Securite Sanitaire De L’alimentation
A/mute_swan/Romania/16790_21VIR11355/2021	8440976		Institute for Diagnosis & Animal Health (IDAH)	Istituto Zooprofilattico Sperimentale Delle Venezie
A/duck/Saratov/29-2V/2021	8768989		State Research Center of Virology and Biotechnology (VECTOR)	State Research Center of Virology and Biotechnology (VECTOR)
A/turkey/Italy/21VIR10851/2021	8882172		Istituto Zooprofilattico Sperimentale delle Venezie, EU/OIE/Reference Laboratory and FAO Reference Centre for AI and ND	Istituto Zooprofilattico Sperimentale delle Venezie
A/Herring Gull/Netherlands/1/2021	9012574		Erasmus Medical Center	Erasmus Medical Center
A/guineafowl/Scotland/054471/2021	9012694		Animal and Plant Health Agency (APHA)	Animal and Plant Health Agency (APHA)
A/chicken/Scotland/054477/2021	9012696		Animal and Plant Health Agency (APHA)	Animal and Plant Health Agency (APHA)
A/domestic_duck/Scotland/054469/2021	9012700		Animal and Plant Health Agency (APHA)	Animal and Plant Health Agency (APHA)
A/goose/Netherlands/22000487-001/2022	9111095		Wageningen Bioveterinary Research	Wageningen Bioveterinary Research
A/otter/Netherlands/22001014-005/2022	9111104		Wageningen Bioveterinary Research	Wageningen Bioveterinary Research
A/chicken/Netherlands/22001401-001005/2022	9111105		Wageningen Bioveterinary Research	Wageningen Bioveterinary Research
A/barnacle goose/Netherlands/21041450-001/2021	9221411		Wageningen Bioveterinary Research	Wageningen Bioveterinary Research
A/lesser black-backed gull/Netherlands/21041570-001/2021	9221469		Wageningen Bioveterinary Research	Wageningen Bioveterinary Research
A/barnacle goose/Netherlands/22000419-002/2022	9221519		Wageningen Bioveterinary Research	Wageningen Bioveterinary Research
A/Oystercatcher/Netherlands/1/2022	9261743		Erasmus Medical Center	Erasmus Medical Center
A/Barnacle goose/Netherlands/2/2022	9261744		Erasmus Medical Center	Erasmus Medical Center
A/Barnacle goose/Netherlands/3/2022	9261745		Erasmus Medical Center	Erasmus Medical Center
A/Barnacle goose/Netherlands/4/2022	9261746		Erasmus Medical Center	Erasmus Medical Center
A/Barnacle goose/Netherlands/5/2022	9261747		Erasmus Medical Center	Erasmus Medical Center
A/brant goose/Netherlands/22000648-002/2022	9616263		Wageningen Bioveterinary Research	Wageningen Bioveterinary Research
A/red fox/Netherlands/22001901-005/2022	9616265		Wageningen Bioveterinary Research	Wageningen Bioveterinary Research
A/common buzzard/Netherlands/22000192-001/2022	9690956		Wageningen Bioveterinary Research	Wageningen Bioveterinary Research
A/chicken/Netherlands/21037287-006010/2021	9856775		Wageningen Bioveterinary Research	Wageningen Bioveterinary Research
A/Barnacle Goose/Netherlands/6/2021	10347218		Erasmus Medical Center	Erasmus Medical Center
A/Barnacle Goose/Netherlands/7/2021	10347220		Erasmus Medical Center	Erasmus Medical Center
A/barnacle goose/Netherlands/22002511-001/2022	10454886		Wageningen Bioveterinary Research	Wageningen Bioveterinary Research
A/red fox/Netherlands/22003495-003/2022	10454887		Wageningen Bioveterinary Research	Wageningen Bioveterinary Research
A/red fox/Netherlands/22004172-003/2022	10915976		Wageningen Bioveterinary Research	Wageningen Bioveterinary Research
A/Barnacle Goose/Netherlands/12/2022	11112344		Erasmus Medical Center	Erasmus Medical Center
A/Barnacle Goose/Netherlands/14/2022	11112348		Erasmus Medical Center	Erasmus Medical Center
A/Barnacle Goose/Netherlands/9/2022	11112352		Erasmus Medical Center	Erasmus Medical Center
A/Common Gull/Netherlands/1/2022	11112354		Erasmus Medical Center	Erasmus Medical Center
A/Eurasian Curlew/Netherlands/1/2022	11112356		Erasmus Medical Center	Erasmus Medical Center
A/European Herring Gull/Netherlands/2/2022	11112358		Erasmus Medical Center	Erasmus Medical Center
A/Great black-backed Gull/Netherlands/2/2022	11112360		Erasmus Medical Center	Erasmus Medical Center
A/Caspian Gull/Netherlands/2/2022	11112484		Erasmus Medical Center	Erasmus Medical Center
A/peregrine_falcon/Ireland/032476_22VIR1325-3/2021	11259276		Central Veterinary Research Laboratory	Istituto Zooprofilattico Sperimentale delle Venezie
A/brent_goose/Ireland/033257_22VIR1325-9/2021	11259282		Central Veterinary Research Laboratory	Istituto Zooprofilattico Sperimentale delle Venezie
A/goose/Spain/512-2_22VIR2142-13/2022	11259286		Laboratorio Central de Veterinaria	Istituto Zooprofilattico Sperimentale delle Venezie
A/gray_heron/Spain/602-1_22VIR2142-17/2022	11259289		Laboratorio Central de Veterinaria	Istituto Zooprofilattico Sperimentale delle Venezie
A/stork/Spain/729-1_22VIR2142-18/2022	11259290		Laboratorio Central de Veterinaria	Istituto Zooprofilattico Sperimentale delle Venezie
A/chicken/Spain/452-1_22VIR2142-21/2022	11259294		Laboratorio Central de Veterinaria	Istituto Zooprofilattico Sperimentale delle Venezie
A/chicken/Spain/452-17_22VIR2142-22/2022	11259295		Laboratorio Central de Veterinaria	Istituto Zooprofilattico Sperimentale delle Venezie
A/goose/Spain/65-3_22VIR2142-2/2022	11259303		Laboratorio Central de Veterinaria	Istituto Zooprofilattico Sperimentale delle Venezie
A/gray_heron/Spain/88-2_22VIR2142-3/2022	11259313		Laboratorio Central de Veterinaria	Istituto Zooprofilattico Sperimentale delle Venezie
A/duck/Spain/570-2_22VIR2142-40/2022	11259314		Laboratorio Central de Veterinaria	Istituto Zooprofilattico Sperimentale delle Venezie
A/goose/Spain/88-3_22VIR2142-4/2022	11259315		Laboratorio Central de Veterinaria	Istituto Zooprofilattico Sperimentale delle Venezie
A/goose/Spain/141-9_22VIR2142-6/2022	11259316		Laboratorio Central de Veterinaria	Istituto Zooprofilattico Sperimentale delle Venezie
A/goose/Spain/239-1_22VIR2142-8/2022	11259318		Laboratorio Central de Veterinaria	Istituto Zooprofilattico Sperimentale delle Venezie
A/goose/Spain/294-2_22VIR2142-9/2022	11259319		Laboratorio Central de Veterinaria	Istituto Zooprofilattico Sperimentale delle Venezie
A/mute swan/Croatia/26/2022	11268632		Croatian Veterinary Institute, Poultry Centre	Croatian Veterinary Institute
A/chicken/Czech Republic/61-1/2022	11327088		State Veterinary Institute Prague	State Veterinary Institute Prague
A/Barnacle Goose/Netherlands/18/2022	11560323		Erasmus Medical Center	Erasmus Medical Center
A/Graylag goose/Netherlands/2/20222	11560324		Erasmus Medical Center	Erasmus Medical Center
A/Great black-backed Gull/Netherlands/3/2022	11560325		Erasmus Medical Center	Erasmus Medical Center
A/barnacle goose/Germany-MV/AI06175/2021	11725991		Landesamt für Landwirtschaft, Lebensmittelsicherheit und Fischerei (LALLF)	Friedrich-Loeffler-Institut
A/Eurasian_wigeon/Denmark/24066-9/2021-10-13	11798572		Statens Serumm Institute	Statens Serum Institute
A/Eurasian_teal/Denmark/24115-2/2021-10-16	11798573		Statens Serumm Institute	Statens Serum Institute
A/Eurasian_wigeon/Denmark/24279-1/2021-10-24	11798574		Statens Serumm Institute	Statens Serum Institute
A/greylag_goose/Denmark/24309-1.01/2021-10-27	11798578		Statens Serumm Institute	Statens Serum Institute
A/duck/Poland/H126_22VIR2515-4/2022	11922810		National Veterinary Research Institute	Istituto Zooprofilattico Sperimentale delle Venezie
A/goose/Poland/H124_22VIR2515-5/2022	11922811		National Veterinary Research Institute	Istituto Zooprofilattico Sperimentale delle Venezie
A/Fox/Netherlands/EMC1/2022	12066188		Erasmus Medical Center	Erasmus Medical Center
A/Fox/Netherlands/EMC3/2022	12069289		Erasmus Medical Center	Erasmus Medical Center
A/greylag goose/Netherlands/22006190-002/2022	12069978		Wageningen Bioveterinary Research	Wageningen Bioveterinary Research
A/goose/Czech Republic/25322-205/2021	12150666		State Veterinary Institute Prague	State Veterinary Institute Prague
A/pelecanus_crispus/Albania/D383-22_22VIR3125-2/2022	12176837		Institute of Public Health	Istituto Zooprofilattico Sperimentale delle Venezie
A/greylag goose/Netherlands/22005844-002/2022	12215416		Wageningen Bioveterinary Research	Wageningen Bioveterinary Research
A/goose/Czech Republic/25322-229/2021	12325995		State Veterinary Institute Prague	State Veterinary Institute Prague
A/pelican/Greece/41-TR-313_22VIR3126-1/2022	12471655		Thessalonica Veterinary Centre (TVC)	Istituto Zooprofilattico Sperimentale delle Venezie
A/pelican/Greece/69_CL_22VIR3126-10/2022	12471656		Thessalonica Veterinary Centre (TVC)	Istituto Zooprofilattico Sperimentale delle Venezie
A/pelican/Greece/72_CL_22VIR3126-11/2022	12471657		Thessalonica Veterinary Centre (TVC)	Istituto Zooprofilattico Sperimentale delle Venezie
A/pelican/Greece/41_AL1_22VIR3126-2/2022	12471658		Thessalonica Veterinary Centre (TVC)	Istituto Zooprofilattico Sperimentale delle Venezie
A/pelican/Greece/41_AL2_22VIR3126-3/2022	12471659		Thessalonica Veterinary Centre (TVC)	Istituto Zooprofilattico Sperimentale delle Venezie
A/pelican/Greece/64_KI_22VIR3126-6/2022	12471660		Thessalonica Veterinary Centre (TVC)	Istituto Zooprofilattico Sperimentale delle Venezie
A/pelican/Greece/64_LI_22VIR3126-8/2022	12471662		Thessalonica Veterinary Centre (TVC)	Istituto Zooprofilattico Sperimentale delle Venezie
A/pelican/Greece/64_TR_22VIR3126-9/2022	12471663		Thessalonica Veterinary Centre (TVC)	Istituto Zooprofilattico Sperimentale delle Venezie
A/Common raven/Netherlands/1/2022	12514532		Erasmus Medical Center	Erasmus Medical Center
A/Song Thrush/Netherlands/1/2022	12514573		Erasmus Medical Center	Erasmus Medical Center
A/European Herring Gull/Netherlands/3/2022	12514681		Erasmus Medical Center	Erasmus Medical Center
A/pelican/Romania/11335_22VIR4106-2/2022	12754532		Institute for Diagnosis & Animal Health (IDAH)	Istituto Zooprofilattico Sperimentale Delle Venezie
A/pelican/Romania/11334_22VIR4106-3/2022	12754533		Institute for Diagnosis & Animal Health (IDAH)	Istituto Zooprofilattico Sperimentale Delle Venezie
A/Greylag goose/Luxembourg/21217773/2021	13026099		Laboratoire de Médecine vétérinaire de l'Etat	Luxembourg Institute of Health
A/Canada goose/Luxembourg/21217776/2021	13026104		Laboratoire de Médecine vétérinaire de l'Etat	Luxembourg Institute of Health
A/common crane/Israel/670/2021	13068727		Kimron Veterinary Institute	Kimron Veterinary Institute
A/buzzard/England/107870/2021	13369398		Animal and Plant Health Agency (APHA)	Animal and Plant Health Agency (APHA)
A/Herring_gull/Wales/054692/2021	13369400		Animal and Plant Health Agency (APHA)	Animal and Plant Health Agency (APHA)
A/chicken/England/056017/2021	13369745		Animal and Plant Health Agency (APHA)	Animal and Plant Health Agency (APHA)
A/chicken/England/057016/2021	13369746		Animal and Plant Health Agency (APHA)	Animal and Plant Health Agency (APHA)
A/Barnacle_goose/England/108089/2021	13369747		Animal and Plant Health Agency (APHA)	Animal and Plant Health Agency (APHA)
A/mute_swan/England/108094/2021	13369748		Animal and Plant Health Agency (APHA)	Animal and Plant Health Agency (APHA)
A/barnacle_goose/Scotland/292583/2021	13369753		Animal and Plant Health Agency (APHA)	Animal and Plant Health Agency (APHA)
A/mute_swan/England/243983/2021	13369754		Animal and Plant Health Agency (APHA)	Animal and Plant Health Agency (APHA)
A/Pink-footed_goose/England/243989/2021	13369755		Animal and Plant Health Agency (APHA)	Animal and Plant Health Agency (APHA)
A/barnacle_goose/England/061307/2021	13369762		Animal and Plant Health Agency (APHA)	Animal and Plant Health Agency (APHA)
A/turkey/England/059231/2021	13369763		Animal and Plant Health Agency (APHA)	Animal and Plant Health Agency (APHA)
A/barnacle_goose/Scotland/062007/2021	13369766		Animal and Plant Health Agency (APHA)	Animal and Plant Health Agency (APHA)
A/chicken/England/59973/2021	13369769		Animal and Plant Health Agency (APHA)	Animal and Plant Health Agency (APHA)
A/turkey/England/059870/2021	13369771		Animal and Plant Health Agency (APHA)	Animal and Plant Health Agency (APHA)
A/chicken/England/061210/2021	13369772		Animal and Plant Health Agency (APHA)	Animal and Plant Health Agency (APHA)
A/chicken/England/062137/2021	13369777		Animal and Plant Health Agency (APHA)	Animal and Plant Health Agency (APHA)
A/canada_goose/England/300363/2021	13369783		Animal and Plant Health Agency (APHA)	Animal and Plant Health Agency (APHA)
A/domestic_duck/Wales/061914/2021	13370248		Animal and Plant Health Agency (APHA)	Animal and Plant Health Agency (APHA)
A/chicken/England/064233/2021	13370420		Animal and Plant Health Agency (APHA)	Animal and Plant Health Agency (APHA)
A/kestrel/England/244611/2021	13370505		Animal and Plant Health Agency (APHA)	Animal and Plant Health Agency (APHA)
A/mute_swan/England/244635/2021	13370508		Animal and Plant Health Agency (APHA)	Animal and Plant Health Agency (APHA)
A/chicken/England/066019/2021	13370515		Animal and Plant Health Agency (APHA)	Animal and Plant Health Agency (APHA)
A/chicken/England/067219/2021	13370523		Animal and Plant Health Agency (APHA)	Animal and Plant Health Agency (APHA)
A/chicken/England/068375/2021	13370558		Animal and Plant Health Agency (APHA)	Animal and Plant Health Agency (APHA)
A/chicken/England/069549/2021	13370569		Animal and Plant Health Agency (APHA)	Animal and Plant Health Agency (APHA)
A/chicken/England/070105/2021	13370570		Animal and Plant Health Agency (APHA)	Animal and Plant Health Agency (APHA)
A/chicken/England/070277/2021	13370573		Animal and Plant Health Agency (APHA)	Animal and Plant Health Agency (APHA)
A/chicken/England/070359/2021	13370603		Animal and Plant Health Agency (APHA)	Animal and Plant Health Agency (APHA)
A/chicken/England/070810/2021	13370604		Animal and Plant Health Agency (APHA)	Animal and Plant Health Agency (APHA)
A/chicken/England/072084/2021	13370608		Animal and Plant Health Agency (APHA)	Animal and Plant Health Agency (APHA)
A/chicken/England/072132/2021	13370610		Animal and Plant Health Agency (APHA)	Animal and Plant Health Agency (APHA)
A/chicken/England/072378/2021	13370612		Animal and Plant Health Agency (APHA)	Animal and Plant Health Agency (APHA)
A/chicken/England/073008/2021	13370613		Animal and Plant Health Agency (APHA)	Animal and Plant Health Agency (APHA)
A/turkey/England/075992/2021	13370621		Animal and Plant Health Agency (APHA)	Animal and Plant Health Agency (APHA)
A/domestic_duck/England/076401/2021	13370625		Animal and Plant Health Agency (APHA)	Animal and Plant Health Agency (APHA)
A/mute_swan/England/244639/2021	13370628		Animal and Plant Health Agency (APHA)	Animal and Plant Health Agency (APHA)
A/domestic_duck/England/000357/2022	13370631		Animal and Plant Health Agency (APHA)	Animal and Plant Health Agency (APHA)
A/chicken/England/000095/2022	13370632		Animal and Plant Health Agency (APHA)	Animal and Plant Health Agency (APHA)
A/turkey/England/000733/2022	13370633		Animal and Plant Health Agency (APHA)	Animal and Plant Health Agency (APHA)
A/Domestic_goose/England/006847/2022	13370694		Animal and Plant Health Agency (APHA)	Animal and Plant Health Agency (APHA)
A/domestic_goose/England/019349/2022	13370708		Animal and Plant Health Agency (APHA)	Animal and Plant Health Agency (APHA)
A/Little_gull/England/109275/2021	13370893		Animal and Plant Health Agency (APHA)	Animal and Plant Health Agency (APHA)
A/common kestel/Israel/49-2/2022	13658359		Kimron Veterinary Institute	Kimron Veterinary Institute
A/European Herring Gull/Netherlands/4/2022	13778464		Erasmus Medical Center	Erasmus Medical Center
A/White-fronted_goose/England/311038/2022	13969429		Animal and Plant Health Agency (APHA)	Animal and Plant Health Agency (APHA)
A/Ciconia_ciconia/Spain/971-6_22VIR6312-7/2022	13990745		Laboratorio Central de Veterinaria	Istituto Zooprofilattico Sperimentale delle Venezie
A/Fox/Netherlands/EMC5/2022	14393115		Erasmus Medical Center	Erasmus Medical Center
A/Fox/Netherlands/EMC6/2022	14393126		Erasmus Medical Center	Erasmus Medical Center
A/great cormorant/Germany-MV/AI02666/2022	14571448		Landesamt für Landwirtschaft, Lebensmittelsicherheit und Fischerei (LALLF)	Friedrich-Loeffler-Institut
A/sandwich tern/Germany-MV/AI03131/2022	14573037		Landesamt für Landwirtschaft, Lebensmittelsicherheit und Fischerei (LALLF)	Friedrich-Loeffler-Institut
A/turkey/Italy/21VIR8728-1/2021	14760542		Istituto Zooprofilattico Sperimentale delle Venezie, EU/OIE/Reference Laboratory and FAO Reference Centre for AI and ND	Istituto Zooprofilattico Sperimentale delle Venezie
A/turkey/Italy/21VIR8926-1/2021	14760545		Istituto Zooprofilattico Sperimentale delle Venezie, EU/OIE/Reference Laboratory and FAO Reference Centre for AI and ND	Istituto Zooprofilattico Sperimentale delle Venezie
A/turkey/Italy/21VIR8926-2/2021	14760546		Istituto Zooprofilattico Sperimentale delle Venezie, EU/OIE/Reference Laboratory and FAO Reference Centre for AI and ND	Istituto Zooprofilattico Sperimentale delle Venezie
A/turkey/Italy/21VIR9073-3/2021	14760547		Istituto Zooprofilattico Sperimentale delle Venezie, EU/OIE/Reference Laboratory and FAO Reference Centre for AI and ND	Istituto Zooprofilattico Sperimentale delle Venezie
A/chicken/Italy/21VIR9133-21/2021	14760550		Istituto Zooprofilattico Sperimentale delle Venezie, EU/OIE/Reference Laboratory and FAO Reference Centre for AI and ND	Istituto Zooprofilattico Sperimentale delle Venezie
A/chicken/Italy/21VIR9212-1/2021	14760552		Istituto Zooprofilattico Sperimentale delle Venezie, EU/OIE/Reference Laboratory and FAO Reference Centre for AI and ND	Istituto Zooprofilattico Sperimentale delle Venezie
A/turkey/Italy/21VIR9215-1/2021	14760556		Istituto Zooprofilattico Sperimentale delle Venezie, EU/OIE/Reference Laboratory and FAO Reference Centre for AI and ND	Istituto Zooprofilattico Sperimentale delle Venezie
A/chicken/Italy/21VIR9371-1/2021	14760558		Istituto Zooprofilattico Sperimentale delle Venezie, EU/OIE/Reference Laboratory and FAO Reference Centre for AI and ND	Istituto Zooprofilattico Sperimentale delle Venezie
A/quail/Italy/21VIR9474-1/2021	14760561		Istituto Zooprofilattico Sperimentale delle Venezie, EU/OIE/Reference Laboratory and FAO Reference Centre for AI and ND	Istituto Zooprofilattico Sperimentale delle Venezie
A/duck/Italy/21VIR9373-2/2021	14760562		Istituto Zooprofilattico Sperimentale delle Venezie, EU/OIE/Reference Laboratory and FAO Reference Centre for AI and ND	Istituto Zooprofilattico Sperimentale delle Venezie
A/turkey/Italy/21VIR9426-3/2021	14760563		Istituto Zooprofilattico Sperimentale delle Venezie, EU/OIE/Reference Laboratory and FAO Reference Centre for AI and ND	Istituto Zooprofilattico Sperimentale delle Venezie
A/turkey/Italy/21VIR9476-1/2021	14760564		Istituto Zooprofilattico Sperimentale delle Venezie, EU/OIE/Reference Laboratory and FAO Reference Centre for AI and ND	Istituto Zooprofilattico Sperimentale delle Venezie
A/turkey/Italy/21VIR9475-1/2021	14760565		Istituto Zooprofilattico Sperimentale delle Venezie, EU/OIE/Reference Laboratory and FAO Reference Centre for AI and ND	Istituto Zooprofilattico Sperimentale delle Venezie
A/chicken/Italy/21VIR9509-1/2021	14760566		Istituto Zooprofilattico Sperimentale delle Venezie, EU/OIE/Reference Laboratory and FAO Reference Centre for AI and ND	Istituto Zooprofilattico Sperimentale delle Venezie
A/chicken/Italy/21VIR9507-7/2021	14760567		Istituto Zooprofilattico Sperimentale delle Venezie, EU/OIE/Reference Laboratory and FAO Reference Centre for AI and ND	Istituto Zooprofilattico Sperimentale delle Venezie
A/chicken/Italy/21VIR9508-3/2021	14760568		Istituto Zooprofilattico Sperimentale delle Venezie, EU/OIE/Reference Laboratory and FAO Reference Centre for AI and ND	Istituto Zooprofilattico Sperimentale delle Venezie
A/turkey/Italy/21VIR9607-2/2021	14760569		Istituto Zooprofilattico Sperimentale delle Venezie, EU/OIE/Reference Laboratory and FAO Reference Centre for AI and ND	Istituto Zooprofilattico Sperimentale delle Venezie
A/turkey/Italy/21VIR9604-3/2021	14760571		Istituto Zooprofilattico Sperimentale delle Venezie, EU/OIE/Reference Laboratory and FAO Reference Centre for AI and ND	Istituto Zooprofilattico Sperimentale delle Venezie
A/turkey/Italy/21VIR9609-2/2021	14760572		Istituto Zooprofilattico Sperimentale delle Venezie, EU/OIE/Reference Laboratory and FAO Reference Centre for AI and ND	Istituto Zooprofilattico Sperimentale delle Venezie
A/turkey/Italy/21VIR9605-4/2021	14760573		Istituto Zooprofilattico Sperimentale delle Venezie, EU/OIE/Reference Laboratory and FAO Reference Centre for AI and ND	Istituto Zooprofilattico Sperimentale delle Venezie
A/turkey/Italy/21VIR9608-2/2021	14760574		Istituto Zooprofilattico Sperimentale delle Venezie, EU/OIE/Reference Laboratory and FAO Reference Centre for AI and ND	Istituto Zooprofilattico Sperimentale delle Venezie
A/quail/Italy/21VIR9515-1/2021	14760575		Istituto Zooprofilattico Sperimentale delle Venezie, EU/OIE/Reference Laboratory and FAO Reference Centre for AI and ND	Istituto Zooprofilattico Sperimentale delle Venezie
A/turkey/Italy/21VIR9518-1/2021	14760576		Istituto Zooprofilattico Sperimentale delle Venezie, EU/OIE/Reference Laboratory and FAO Reference Centre for AI and ND	Istituto Zooprofilattico Sperimentale delle Venezie
A/turkey/Italy/21VIR9519-1/2021	14760577		Istituto Zooprofilattico Sperimentale delle Venezie, EU/OIE/Reference Laboratory and FAO Reference Centre for AI and ND	Istituto Zooprofilattico Sperimentale delle Venezie
A/turkey/Italy/21VIR9520-1/2021	14760578		Istituto Zooprofilattico Sperimentale delle Venezie, EU/OIE/Reference Laboratory and FAO Reference Centre for AI and ND	Istituto Zooprofilattico Sperimentale delle Venezie
A/turkey/Italy/21VIR9644-2/2021	14760580		Istituto Zooprofilattico Sperimentale delle Venezie, EU/OIE/Reference Laboratory and FAO Reference Centre for AI and ND	Istituto Zooprofilattico Sperimentale delle Venezie
A/turkey/Italy/21VIR9645-2/2021	14760581		Istituto Zooprofilattico Sperimentale delle Venezie, EU/OIE/Reference Laboratory and FAO Reference Centre for AI and ND	Istituto Zooprofilattico Sperimentale delle Venezie
A/chicken/Italy/21VIR9580-23/2021	14760582		Istituto Zooprofilattico Sperimentale delle Venezie, EU/OIE/Reference Laboratory and FAO Reference Centre for AI and ND	Istituto Zooprofilattico Sperimentale delle Venezie
A/turkey/Italy/21VIR9648-2/2021	14760584		Istituto Zooprofilattico Sperimentale delle Venezie, EU/OIE/Reference Laboratory and FAO Reference Centre for AI and ND	Istituto Zooprofilattico Sperimentale delle Venezie
A/turkey/Italy/21VIR9651-2/2021	14760585		Istituto Zooprofilattico Sperimentale delle Venezie, EU/OIE/Reference Laboratory and FAO Reference Centre for AI and ND	Istituto Zooprofilattico Sperimentale delle Venezie
A/turkey/Italy/21VIR9650-2/2021	14760586		Istituto Zooprofilattico Sperimentale delle Venezie, EU/OIE/Reference Laboratory and FAO Reference Centre for AI and ND	Istituto Zooprofilattico Sperimentale delle Venezie
A/turkey/Italy/21VIR9647-2/2021	14760588		Istituto Zooprofilattico Sperimentale delle Venezie, EU/OIE/Reference Laboratory and FAO Reference Centre for AI and ND	Istituto Zooprofilattico Sperimentale delle Venezie
A/turkey/Italy/21VIR9694-2/2021	14760589		Istituto Zooprofilattico Sperimentale delle Venezie, EU/OIE/Reference Laboratory and FAO Reference Centre for AI and ND	Istituto Zooprofilattico Sperimentale delle Venezie
A/turkey/Italy/21VIR9692-16/2021	14760590		Istituto Zooprofilattico Sperimentale delle Venezie, EU/OIE/Reference Laboratory and FAO Reference Centre for AI and ND	Istituto Zooprofilattico Sperimentale delle Venezie
A/turkey/Italy/21VIR9695-4/2021	14760591		Istituto Zooprofilattico Sperimentale delle Venezie, EU/OIE/Reference Laboratory and FAO Reference Centre for AI and ND	Istituto Zooprofilattico Sperimentale delle Venezie
A/turkey/Italy/21VIR9693-3/2021	14760592		Istituto Zooprofilattico Sperimentale delle Venezie, EU/OIE/Reference Laboratory and FAO Reference Centre for AI and ND	Istituto Zooprofilattico Sperimentale delle Venezie
A/turkey/Italy/21VIR9696-2/2021	14760593		Istituto Zooprofilattico Sperimentale delle Venezie, EU/OIE/Reference Laboratory and FAO Reference Centre for AI and ND	Istituto Zooprofilattico Sperimentale delle Venezie
A/turkey/Italy/21VIR9697-3_/2022	14760594		Istituto Zooprofilattico Sperimentale delle Venezie, EU/OIE/Reference Laboratory and FAO Reference Centre for AI and ND	Istituto Zooprofilattico Sperimentale delle Venezie
A/turkey/Italy/21VIR9769-4/2021	14760595		Istituto Zooprofilattico Sperimentale delle Venezie, EU/OIE/Reference Laboratory and FAO Reference Centre for AI and ND	Istituto Zooprofilattico Sperimentale delle Venezie
A/turkey/Italy/21VIR9766-3/2021	14760596		Istituto Zooprofilattico Sperimentale delle Venezie, EU/OIE/Reference Laboratory and FAO Reference Centre for AI and ND	Istituto Zooprofilattico Sperimentale delle Venezie
A/chicken/Italy/21VIR9868-8/2021	14760597		Istituto Zooprofilattico Sperimentale delle Venezie, EU/OIE/Reference Laboratory and FAO Reference Centre for AI and ND	Istituto Zooprofilattico Sperimentale delle Venezie
A/chicken/Italy/21VIR9902-2/2021	14760598		Istituto Zooprofilattico Sperimentale delle Venezie, EU/OIE/Reference Laboratory and FAO Reference Centre for AI and ND	Istituto Zooprofilattico Sperimentale delle Venezie
A/turkey/Italy/21VIR9870-3/2021	14760599		Istituto Zooprofilattico Sperimentale delle Venezie, EU/OIE/Reference Laboratory and FAO Reference Centre for AI and ND	Istituto Zooprofilattico Sperimentale delle Venezie
A/turkey/Italy/21VIR9869-4/2021	14760600		Istituto Zooprofilattico Sperimentale delle Venezie, EU/OIE/Reference Laboratory and FAO Reference Centre for AI and ND	Istituto Zooprofilattico Sperimentale delle Venezie
A/turkey/Italy/21VIR9903-2/2021	14760601		Istituto Zooprofilattico Sperimentale delle Venezie, EU/OIE/Reference Laboratory and FAO Reference Centre for AI and ND	Istituto Zooprofilattico Sperimentale delle Venezie
A/chicken/Italy/21VIR9904-16/2021	14760603		Istituto Zooprofilattico Sperimentale delle Venezie, EU/OIE/Reference Laboratory and FAO Reference Centre for AI and ND	Istituto Zooprofilattico Sperimentale delle Venezie
A/chicken/Italy/21VIR9904-17/2021	14760604		Istituto Zooprofilattico Sperimentale delle Venezie, EU/OIE/Reference Laboratory and FAO Reference Centre for AI and ND	Istituto Zooprofilattico Sperimentale delle Venezie
A/duck/Italy/21VIR9836-15/2021	14760608		Istituto Zooprofilattico Sperimentale delle Venezie, EU/OIE/Reference Laboratory and FAO Reference Centre for AI and ND	Istituto Zooprofilattico Sperimentale delle Venezie
A/turkey/Italy/21VIR9839-1/2021	14760609		Istituto Zooprofilattico Sperimentale delle Venezie, EU/OIE/Reference Laboratory and FAO Reference Centre for AI and ND	Istituto Zooprofilattico Sperimentale delle Venezie
A/chicken/Italy/21VIR9837-3/2021	14760610		Istituto Zooprofilattico Sperimentale delle Venezie, EU/OIE/Reference Laboratory and FAO Reference Centre for AI and ND	Istituto Zooprofilattico Sperimentale delle Venezie
A/chicken/Italy/21VIR9858-3/2021	14760612		Istituto Zooprofilattico Sperimentale delle Venezie, EU/OIE/Reference Laboratory and FAO Reference Centre for AI and ND	Istituto Zooprofilattico Sperimentale delle Venezie
A/turkey/Italy/21VIR9889-1/2021	14760613		Istituto Zooprofilattico Sperimentale delle Venezie, EU/OIE/Reference Laboratory and FAO Reference Centre for AI and ND	Istituto Zooprofilattico Sperimentale delle Venezie
A/turkey/Italy/21VIR9891-21/2021	14760614		Istituto Zooprofilattico Sperimentale delle Venezie, EU/OIE/Reference Laboratory and FAO Reference Centre for AI and ND	Istituto Zooprofilattico Sperimentale delle Venezie
A/turkey/Italy/21VIR9996/2021	14760615		Istituto Zooprofilattico Sperimentale delle Venezie, EU/OIE/Reference Laboratory and FAO Reference Centre for AI and ND	Istituto Zooprofilattico Sperimentale delle Venezie
A/chicken/Italy/21VIR10000/2021	14760616		Istituto Zooprofilattico Sperimentale delle Venezie, EU/OIE/Reference Laboratory and FAO Reference Centre for AI and ND	Istituto Zooprofilattico Sperimentale delle Venezie
A/turkey/Italy/21VIR9999/2021	14760617		Istituto Zooprofilattico Sperimentale delle Venezie, EU/OIE/Reference Laboratory and FAO Reference Centre for AI and ND	Istituto Zooprofilattico Sperimentale delle Venezie
A/turkey/Italy/21VIR9997/2021	14760618		Istituto Zooprofilattico Sperimentale delle Venezie, EU/OIE/Reference Laboratory and FAO Reference Centre for AI and ND	Istituto Zooprofilattico Sperimentale delle Venezie
A/turkey/Italy/21VIR9894-3/2021	14760621		Istituto Zooprofilattico Sperimentale delle Venezie, EU/OIE/Reference Laboratory and FAO Reference Centre for AI and ND	Istituto Zooprofilattico Sperimentale delle Venezie
A/chicken/Italy/21VIR9944-2/2021	14760622		Istituto Zooprofilattico Sperimentale delle Venezie, EU/OIE/Reference Laboratory and FAO Reference Centre for AI and ND	Istituto Zooprofilattico Sperimentale delle Venezie
A/turkey/Italy/21VIR9949-9/2021	14760623		Istituto Zooprofilattico Sperimentale delle Venezie, EU/OIE/Reference Laboratory and FAO Reference Centre for AI and ND	Istituto Zooprofilattico Sperimentale delle Venezie
A/chicken/Italy/21VIR10096/2021	14760625		Istituto Zooprofilattico Sperimentale delle Venezie, EU/OIE/Reference Laboratory and FAO Reference Centre for AI and ND	Istituto Zooprofilattico Sperimentale delle Venezie
A/chicken/Italy/21VIR10093/2021	14760626		Istituto Zooprofilattico Sperimentale delle Venezie, EU/OIE/Reference Laboratory and FAO Reference Centre for AI and ND	Istituto Zooprofilattico Sperimentale delle Venezie
A/turkey/Italy/21VIR10092/2021	14760630		Istituto Zooprofilattico Sperimentale delle Venezie, EU/OIE/Reference Laboratory and FAO Reference Centre for AI and ND	Istituto Zooprofilattico Sperimentale delle Venezie
A/Guinea_fowl/Italy/21VIR10216/2021	14760632		Istituto Zooprofilattico Sperimentale delle Venezie, EU/OIE/Reference Laboratory and FAO Reference Centre for AI and ND	Istituto Zooprofilattico Sperimentale delle Venezie
A/Guinea_fowl/Italy/21VIR10231/2021	14760633		Istituto Zooprofilattico Sperimentale delle Venezie, EU/OIE/Reference Laboratory and FAO Reference Centre for AI and ND	Istituto Zooprofilattico Sperimentale delle Venezie
A/chicken/Italy/21VIR10146/2021	14760636		Istituto Zooprofilattico Sperimentale delle Venezie, EU/OIE/Reference Laboratory and FAO Reference Centre for AI and ND	Istituto Zooprofilattico Sperimentale delle Venezie
A/pheasant/Italy/21VIR10359/2021	14760637		Istituto Zooprofilattico Sperimentale delle Venezie, EU/OIE/Reference Laboratory and FAO Reference Centre for AI and ND	Istituto Zooprofilattico Sperimentale delle Venezie
A/guinea_fowl/Italy/21VIR10351/2021	14760638		Istituto Zooprofilattico Sperimentale delle Venezie, EU/OIE/Reference Laboratory and FAO Reference Centre for AI and ND	Istituto Zooprofilattico Sperimentale delle Venezie
A/quail/Italy/21VIR10356/2021	14760639		Istituto Zooprofilattico Sperimentale delle Venezie, EU/OIE/Reference Laboratory and FAO Reference Centre for AI and ND	Istituto Zooprofilattico Sperimentale delle Venezie
A/chicken/Italy/21VIR10358/2021	14760640		Istituto Zooprofilattico Sperimentale delle Venezie, EU/OIE/Reference Laboratory and FAO Reference Centre for AI and ND	Istituto Zooprofilattico Sperimentale delle Venezie
A/chicken/Italy/21VIR10262/2021	14760642		Istituto Zooprofilattico Sperimentale delle Venezie, EU/OIE/Reference Laboratory and FAO Reference Centre for AI and ND	Istituto Zooprofilattico Sperimentale delle Venezie
A/chicken/Italy/21VIR10263/2021	14760643		Istituto Zooprofilattico Sperimentale delle Venezie, EU/OIE/Reference Laboratory and FAO Reference Centre for AI and ND	Istituto Zooprofilattico Sperimentale delle Venezie
A/chicken/Italy/21VIR10271/2021	14760644		Istituto Zooprofilattico Sperimentale delle Venezie, EU/OIE/Reference Laboratory and FAO Reference Centre for AI and ND	Istituto Zooprofilattico Sperimentale delle Venezie
A/turkey/Italy/21VIR10396/2021	14760649		Istituto Zooprofilattico Sperimentale delle Venezie, EU/OIE/Reference Laboratory and FAO Reference Centre for AI and ND	Istituto Zooprofilattico Sperimentale delle Venezie
A/turkey/Italy/21VIR10395/2021	14760650		Istituto Zooprofilattico Sperimentale delle Venezie, EU/OIE/Reference Laboratory and FAO Reference Centre for AI and ND	Istituto Zooprofilattico Sperimentale delle Venezie
A/chicken/Italy/21VIR10394/2021	14760651		Istituto Zooprofilattico Sperimentale delle Venezie, EU/OIE/Reference Laboratory and FAO Reference Centre for AI and ND	Istituto Zooprofilattico Sperimentale delle Venezie
A/turkey/Italy/21VIR10397/2021	14760652		Istituto Zooprofilattico Sperimentale delle Venezie, EU/OIE/Reference Laboratory and FAO Reference Centre for AI and ND	Istituto Zooprofilattico Sperimentale delle Venezie
A/chicken/Italy/21VIR10387/2021	14760655		Istituto Zooprofilattico Sperimentale delle Venezie, EU/OIE/Reference Laboratory and FAO Reference Centre for AI and ND	Istituto Zooprofilattico Sperimentale delle Venezie
A/goose/Italy/Italy/21VIR10458/2021	14760656		Istituto Zooprofilattico Sperimentale delle Venezie, EU/OIE/Reference Laboratory and FAO Reference Centre for AI and ND	Istituto Zooprofilattico Sperimentale delle Venezie
A/turkey/Italy/21VIR10471/2021	14760660		Istituto Zooprofilattico Sperimentale delle Venezie, EU/OIE/Reference Laboratory and FAO Reference Centre for AI and ND	Istituto Zooprofilattico Sperimentale delle Venezie
A/turkey/Italy/21VIR10524-1/2021	14760663		Istituto Zooprofilattico Sperimentale delle Venezie, EU/OIE/Reference Laboratory and FAO Reference Centre for AI and ND	Istituto Zooprofilattico Sperimentale delle Venezie
A/chicken/Italy/21VIR10463-1/2021	14760665		Istituto Zooprofilattico Sperimentale delle Venezie, EU/OIE/Reference Laboratory and FAO Reference Centre for AI and ND	Istituto Zooprofilattico Sperimentale delle Venezie
A/turkey/Italy/21VIR10617-2/2021	14760668		Istituto Zooprofilattico Sperimentale delle Venezie, EU/OIE/Reference Laboratory and FAO Reference Centre for AI and ND	Istituto Zooprofilattico Sperimentale delle Venezie
A/turkey/Italy/21VIR10621-1/2021	14760669		Istituto Zooprofilattico Sperimentale delle Venezie, EU/OIE/Reference Laboratory and FAO Reference Centre for AI and ND	Istituto Zooprofilattico Sperimentale delle Venezie
A/chicken/Italy/21VIR10616-1/2021	14760670		Istituto Zooprofilattico Sperimentale delle Venezie, EU/OIE/Reference Laboratory and FAO Reference Centre for AI and ND	Istituto Zooprofilattico Sperimentale delle Venezie
A/chicken/Italy/21VIR10618-19/2021	14760671		Istituto Zooprofilattico Sperimentale delle Venezie, EU/OIE/Reference Laboratory and FAO Reference Centre for AI and ND	Istituto Zooprofilattico Sperimentale delle Venezie
A/chicken/Italy/21VIR10619-1/2021	14760672		Istituto Zooprofilattico Sperimentale delle Venezie, EU/OIE/Reference Laboratory and FAO Reference Centre for AI and ND	Istituto Zooprofilattico Sperimentale delle Venezie
A/chicken/Italy/21VIR10619-1/2021	14760672		Istituto Zooprofilattico Sperimentale delle Venezie, EU/OIE/Reference Laboratory and FAO Reference Centre for AI and ND	Istituto Zooprofilattico Sperimentale delle Venezie
A/chicken/Italy/21VIR10724-13/2021	14760674		Istituto Zooprofilattico Sperimentale delle Venezie, EU/OIE/Reference Laboratory and FAO Reference Centre for AI and ND	Istituto Zooprofilattico Sperimentale delle Venezie
A/chicken/Italy/21VIR10723-1/2021	14760675		Istituto Zooprofilattico Sperimentale delle Venezie, EU/OIE/Reference Laboratory and FAO Reference Centre for AI and ND	Istituto Zooprofilattico Sperimentale delle Venezie
A/chicken/Italy/21VIR10634-1/2021	14760676		Istituto Zooprofilattico Sperimentale delle Venezie, EU/OIE/Reference Laboratory and FAO Reference Centre for AI and ND	Istituto Zooprofilattico Sperimentale delle Venezie
A/chicken/Italy/21VIR10635-1/2021	14760677		Istituto Zooprofilattico Sperimentale delle Venezie, EU/OIE/Reference Laboratory and FAO Reference Centre for AI and ND	Istituto Zooprofilattico Sperimentale delle Venezie
A/turkey/Italy/21VIR10699-1/2021	14760682		Istituto Zooprofilattico Sperimentale delle Venezie, EU/OIE/Reference Laboratory and FAO Reference Centre for AI and ND	Istituto Zooprofilattico Sperimentale delle Venezie
A/turkey/Italy/21VIR10856/2021	14760683		Istituto Zooprofilattico Sperimentale delle Venezie, EU/OIE/Reference Laboratory and FAO Reference Centre for AI and ND	Istituto Zooprofilattico Sperimentale delle Venezie
A/turkey/Italy/21VIR10852/2021	14760684		Istituto Zooprofilattico Sperimentale delle Venezie, EU/OIE/Reference Laboratory and FAO Reference Centre for AI and ND	Istituto Zooprofilattico Sperimentale delle Venezie
A/chicken/Italy/21VIR10808-1/2021	14760692		Istituto Zooprofilattico Sperimentale delle Venezie, EU/OIE/Reference Laboratory and FAO Reference Centre for AI and ND	Istituto Zooprofilattico Sperimentale delle Venezie
A/duck/Italy/21VIR10809-1/2021	14760693		Istituto Zooprofilattico Sperimentale delle Venezie, EU/OIE/Reference Laboratory and FAO Reference Centre for AI and ND	Istituto Zooprofilattico Sperimentale delle Venezie
A/chicken/Italy/21VIR10811-28/2021	14760695		Istituto Zooprofilattico Sperimentale delle Venezie, EU/OIE/Reference Laboratory and FAO Reference Centre for AI and ND	Istituto Zooprofilattico Sperimentale delle Venezie
A/chicken/Italy/21VIR10812-11/2021	14760696		Istituto Zooprofilattico Sperimentale delle Venezie, EU/OIE/Reference Laboratory and FAO Reference Centre for AI and ND	Istituto Zooprofilattico Sperimentale delle Venezie
A/turkey/Italy/21VIR10930/2021	14760699		Istituto Zooprofilattico Sperimentale delle Venezie, EU/OIE/Reference Laboratory and FAO Reference Centre for AI and ND	Istituto Zooprofilattico Sperimentale delle Venezie
A/chicken/Italy/21VIR10971-3/2021	14760704		Istituto Zooprofilattico Sperimentale delle Venezie, EU/OIE/Reference Laboratory and FAO Reference Centre for AI and ND	Istituto Zooprofilattico Sperimentale delle Venezie
A/chicken/Italy/21VIR10973-4/2021	14760705		Istituto Zooprofilattico Sperimentale delle Venezie, EU/OIE/Reference Laboratory and FAO Reference Centre for AI and ND	Istituto Zooprofilattico Sperimentale delle Venezie
A/chicken/Italy/21VIR10972-3/2021	14760706		Istituto Zooprofilattico Sperimentale delle Venezie, EU/OIE/Reference Laboratory and FAO Reference Centre for AI and ND	Istituto Zooprofilattico Sperimentale delle Venezie
A/turkey/Italy/21VIR10988-1/2021	14760708		Istituto Zooprofilattico Sperimentale delle Venezie, EU/OIE/Reference Laboratory and FAO Reference Centre for AI and ND	Istituto Zooprofilattico Sperimentale delle Venezie
A/chicken/Italy/21VIR10989/2021	14760709		Istituto Zooprofilattico Sperimentale delle Venezie, EU/OIE/Reference Laboratory and FAO Reference Centre for AI and ND	Istituto Zooprofilattico Sperimentale delle Venezie
A/chicken/Italy/21VIR11071-2/2021	14760712		Istituto Zooprofilattico Sperimentale delle Venezie, EU/OIE/Reference Laboratory and FAO Reference Centre for AI and ND	Istituto Zooprofilattico Sperimentale delle Venezie
A/chicken/Italy/21VIR11076-1/2021	14760715		Istituto Zooprofilattico Sperimentale delle Venezie, EU/OIE/Reference Laboratory and FAO Reference Centre for AI and ND	Istituto Zooprofilattico Sperimentale delle Venezie
A/chicken/Italy/21VIR11079-11/2021	14760716		Istituto Zooprofilattico Sperimentale delle Venezie, EU/OIE/Reference Laboratory and FAO Reference Centre for AI and ND	Istituto Zooprofilattico Sperimentale delle Venezie
A/chicken/Italy/21VIR11078-10/2021	14760717		Istituto Zooprofilattico Sperimentale delle Venezie, EU/OIE/Reference Laboratory and FAO Reference Centre for AI and ND	Istituto Zooprofilattico Sperimentale delle Venezie
A/turkey/Italy/21VIR11077-1/2021	14760720		Istituto Zooprofilattico Sperimentale delle Venezie, EU/OIE/Reference Laboratory and FAO Reference Centre for AI and ND	Istituto Zooprofilattico Sperimentale delle Venezie
A/turkey/Italy/21VIR11006-1/2021	14760724		Istituto Zooprofilattico Sperimentale delle Venezie, EU/OIE/Reference Laboratory and FAO Reference Centre for AI and ND	Istituto Zooprofilattico Sperimentale delle Venezie
A/pheasant/Italy/21VIR11162/2021	14760728		Istituto Zooprofilattico Sperimentale delle Venezie, EU/OIE/Reference Laboratory and FAO Reference Centre for AI and ND	Istituto Zooprofilattico Sperimentale delle Venezie
A/turkey/Italy/21VIR11164/2021	14760729		Istituto Zooprofilattico Sperimentale delle Venezie, EU/OIE/Reference Laboratory and FAO Reference Centre for AI and ND	Istituto Zooprofilattico Sperimentale delle Venezie
A/laying_hen/Italy/21VIR11167/2021	14760731		Istituto Zooprofilattico Sperimentale delle Venezie, EU/OIE/Reference Laboratory and FAO Reference Centre for AI and ND	Istituto Zooprofilattico Sperimentale delle Venezie
A/chicken/Italy/21VIR11234/2021	14760734		Istituto Zooprofilattico Sperimentale delle Venezie, EU/OIE/Reference Laboratory and FAO Reference Centre for AI and ND	Istituto Zooprofilattico Sperimentale delle Venezie
A/chicken/Italy/21VIR11054-1/2021	14760736		Istituto Zooprofilattico Sperimentale delle Venezie, EU/OIE/Reference Laboratory and FAO Reference Centre for AI and ND	Istituto Zooprofilattico Sperimentale delle Venezie
A/chicken/Italy/21VIR11056-1/2021	14760737		Istituto Zooprofilattico Sperimentale delle Venezie, EU/OIE/Reference Laboratory and FAO Reference Centre for AI and ND	Istituto Zooprofilattico Sperimentale delle Venezie
A/chicken/Italy/21VIR11056-6/2021	14760738		Istituto Zooprofilattico Sperimentale delle Venezie, EU/OIE/Reference Laboratory and FAO Reference Centre for AI and ND	Istituto Zooprofilattico Sperimentale delle Venezie
A/turkey/Italy/21VIR11163/2021	14760740		Istituto Zooprofilattico Sperimentale delle Venezie, EU/OIE/Reference Laboratory and FAO Reference Centre for AI and ND	Istituto Zooprofilattico Sperimentale delle Venezie
A/chicken/Italy/21VIR11238/2021	14760744		Istituto Zooprofilattico Sperimentale delle Venezie, EU/OIE/Reference Laboratory and FAO Reference Centre for AI and ND	Istituto Zooprofilattico Sperimentale delle Venezie
A/guinea_fowl/Italy/21VIR11298/2021	14760745		Istituto Zooprofilattico Sperimentale delle Venezie, EU/OIE/Reference Laboratory and FAO Reference Centre for AI and ND	Istituto Zooprofilattico Sperimentale delle Venezie
A/laying_hen/Italy/21VIR11253-1/2021	14760750		Istituto Zooprofilattico Sperimentale delle Venezie, EU/OIE/Reference Laboratory and FAO Reference Centre for AI and ND	Istituto Zooprofilattico Sperimentale delle Venezie
A/laying_hen/Italy/21VIR11299/2021	14760751		Istituto Zooprofilattico Sperimentale delle Venezie, EU/OIE/Reference Laboratory and FAO Reference Centre for AI and ND	Istituto Zooprofilattico Sperimentale delle Venezie
A/avian/Italy/21VIR11301/2021	14760752		Istituto Zooprofilattico Sperimentale delle Venezie, EU/OIE/Reference Laboratory and FAO Reference Centre for AI and ND	Istituto Zooprofilattico Sperimentale delle Venezie
A/laying_hen/Italy/21VIR11394-1/2021	14760793		Istituto Zooprofilattico Sperimentale delle Venezie, EU/OIE/Reference Laboratory and FAO Reference Centre for AI and ND	Istituto Zooprofilattico Sperimentale delle Venezie
A/laying_hen/Italy/21VIR11395-1/2021	14760803		Istituto Zooprofilattico Sperimentale delle Venezie, EU/OIE/Reference Laboratory and FAO Reference Centre for AI and ND	Istituto Zooprofilattico Sperimentale delle Venezie
A/turkey/Italy/21VIR11396-1/2021	14760814		Istituto Zooprofilattico Sperimentale delle Venezie, EU/OIE/Reference Laboratory and FAO Reference Centre for AI and ND	Istituto Zooprofilattico Sperimentale delle Venezie
A/chicken/Italy/21VIR11485/2021	14760837		Istituto Zooprofilattico Sperimentale delle Venezie, EU/OIE/Reference Laboratory and FAO Reference Centre for AI and ND	Istituto Zooprofilattico Sperimentale delle Venezie
A/turkey/Italy/21VIR11506/2022	14760902		Istituto Zooprofilattico Sperimentale delle Venezie, EU/OIE/Reference Laboratory and FAO Reference Centre for AI and ND	Istituto Zooprofilattico Sperimentale delle Venezie
A/turkey/Italy/21VIR11500-3/2021	14760977		Istituto Zooprofilattico Sperimentale delle Venezie, EU/OIE/Reference Laboratory and FAO Reference Centre for AI and ND	Istituto Zooprofilattico Sperimentale delle Venezie
A/duck/Italy/21VIR11501/2021	14760988		Istituto Zooprofilattico Sperimentale delle Venezie, EU/OIE/Reference Laboratory and FAO Reference Centre for AI and ND	Istituto Zooprofilattico Sperimentale delle Venezie
A/turkey/Italy/21VIR11504/2021	14760999		Istituto Zooprofilattico Sperimentale delle Venezie, EU/OIE/Reference Laboratory and FAO Reference Centre for AI and ND	Istituto Zooprofilattico Sperimentale delle Venezie
A/chicken/Italy/21VIR11572/2021	14761020		Istituto Zooprofilattico Sperimentale delle Venezie, EU/OIE/Reference Laboratory and FAO Reference Centre for AI and ND	Istituto Zooprofilattico Sperimentale delle Venezie
A/laying_hen/Italy/21VIR11597-1/2021	14761065		Istituto Zooprofilattico Sperimentale delle Venezie, EU/OIE/Reference Laboratory and FAO Reference Centre for AI and ND	Istituto Zooprofilattico Sperimentale delle Venezie
A/turkey/Italy/21VIR11690/2021	14761141		Istituto Zooprofilattico Sperimentale delle Venezie, EU/OIE/Reference Laboratory and FAO Reference Centre for AI and ND	Istituto Zooprofilattico Sperimentale delle Venezie
A/avian/Italy/21VIR11773-4/2021	14761208		Istituto Zooprofilattico Sperimentale delle Venezie, EU/OIE/Reference Laboratory and FAO Reference Centre for AI and ND	Istituto Zooprofilattico Sperimentale delle Venezie
A/chicken/Italy/21VIR11774-2/2021	14761220		Istituto Zooprofilattico Sperimentale delle Venezie, EU/OIE/Reference Laboratory and FAO Reference Centre for AI and ND	Istituto Zooprofilattico Sperimentale delle Venezie
A/heron/Italy/22VIR1562/2022	14761250		Istituto Zooprofilattico Sperimentale delle Venezie, EU/OIE/Reference Laboratory and FAO Reference Centre for AI and ND	Istituto Zooprofilattico Sperimentale delle Venezie
A/broiler/Italy/22VIR54-1/2022	14761251		Istituto Zooprofilattico Sperimentale delle Venezie, EU/OIE/Reference Laboratory and FAO Reference Centre for AI and ND	Istituto Zooprofilattico Sperimentale delle Venezie
A/laying_hen/Italy/22VIR203-3/2022	14761302		Istituto Zooprofilattico Sperimentale delle Venezie, EU/OIE/Reference Laboratory and FAO Reference Centre for AI and ND	Istituto Zooprofilattico Sperimentale delle Venezie
A/herring_gull/Italy/22VIR1710-3/2022	14761395		Istituto Zooprofilattico Sperimentale delle Venezie, EU/OIE/Reference Laboratory and FAO Reference Centre for AI and ND	Istituto Zooprofilattico Sperimentale delle Venezie
A/pheasant/Italy/22VIR1953-1/2022	14761462		Istituto Zooprofilattico Sperimentale delle Venezie, EU/OIE/Reference Laboratory and FAO Reference Centre for AI and ND	Istituto Zooprofilattico Sperimentale delle Venezie
A/peacock/Italy/22VIR1953-2/2022	14761473		Istituto Zooprofilattico Sperimentale delle Venezie, EU/OIE/Reference Laboratory and FAO Reference Centre for AI and ND	Istituto Zooprofilattico Sperimentale delle Venezie
A/chicken/Italy/22VIR1953-3/2022	14761485		Istituto Zooprofilattico Sperimentale delle Venezie, EU/OIE/Reference Laboratory and FAO Reference Centre for AI and ND	Istituto Zooprofilattico Sperimentale delle Venezie
A/chicken/Italy/22VIR1953-4/2022	14761496		Istituto Zooprofilattico Sperimentale delle Venezie, EU/OIE/Reference Laboratory and FAO Reference Centre for AI and ND	Istituto Zooprofilattico Sperimentale delle Venezie
A/goose/England/317610/2022	14864637		Animal and Plant Health Agency (APHA)	Animal and Plant Health Agency (APHA)
A/common_murre/Poland/MB151/2022	14917968		National Veterinary Research Institut Poland, PIWet-PIB	National Veterinary Research Institut Poland, PIWet-PIB
A/herring_gull/Poland/MB138/2022	14917979		National Veterinary Research Institut Poland, PIWet-PIB	National Veterinary Research Institut Poland, PIWet-PIB
A/black-headed_gull/Poland/MB139/2022	14917999		National Veterinary Research Institut Poland, PIWet-PIB	National Veterinary Research Institut Poland, PIWet-PIB
A/Northern Gannet/Netherlands/1/2022	15088298		Erasmus Medical Center	Erasmus Medical Center
A/red-backed-hawk/Spain/2313-1_22VIR8632-10/2022	15234355		Laboratorio Central de Veterinaria	Istituto Zooprofilattico Sperimentale delle Venezie
A/Mallard/Netherlands/18/2022	15579543		Erasmus Medical Center	Erasmus Medical Center
A/chicken/Croatia/55/2022	15676637		Croatian Veterinary Institute, Poultry Centre	Croatian Veterinary Institute
A/mute swan/Croatia/108/2022	15676638		Croatian Veterinary Institute, Poultry Centre	Croatian Veterinary Institute
A/Gallus_gallus/Belgium/10968_0005/2022	15697407		Sciensano - Animal Infectious Diseases	Sciensano, Department of Animal Infectious Diseases
A/teal/Italy/22VIR10396-33/2022	15857836		Istituto Zooprofilattico Sperimentale delle Venezie, EU/OIE/Reference Laboratory and FAO Reference Centre for AI and ND	Istituto Zooprofilattico Sperimentale delle Venezie
A/teal/Italy/22VIR10396-5/2022	15857837		Istituto Zooprofilattico Sperimentale delle Venezie, EU/OIE/Reference Laboratory and FAO Reference Centre for AI and ND	Istituto Zooprofilattico Sperimentale delle Venezie
A/teal/Italy/22VIR10576-13/2022	15857838		Istituto Zooprofilattico Sperimentale delle Venezie, EU/OIE/Reference Laboratory and FAO Reference Centre for AI and ND	Istituto Zooprofilattico Sperimentale delle Venezie
A/swan/Italy/22VIR10875-2/2022	15857841		Istituto Zooprofilattico Sperimentale delle Venezie, EU/OIE/Reference Laboratory and FAO Reference Centre for AI and ND	Istituto Zooprofilattico Sperimentale delle Venezie
A/swan/Italy/22VIR10995-7/2022	15857842		Istituto Zooprofilattico Sperimentale delle Venezie, EU/OIE/Reference Laboratory and FAO Reference Centre for AI and ND	Istituto Zooprofilattico Sperimentale delle Venezie
A/rural_laying_hen/Italy/22VIR10996-6/2022	15857843		Istituto Zooprofilattico Sperimentale delle Venezie, EU/OIE/Reference Laboratory and FAO Reference Centre for AI and ND	Istituto Zooprofilattico Sperimentale delle Venezie
A/rural_chicken/Italy/22VIR10651-4/2022	15857847		Istituto Zooprofilattico Sperimentale delle Venezie, EU/OIE/Reference Laboratory and FAO Reference Centre for AI and ND	Istituto Zooprofilattico Sperimentale delle Venezie
A/swan/Italy/22VIR10737-10/2022	15857849		Istituto Zooprofilattico Sperimentale delle Venezie, EU/OIE/Reference Laboratory and FAO Reference Centre for AI and ND	Istituto Zooprofilattico Sperimentale delle Venezie
A/laying_hen/Italy/22VIR10267-7/2022	15857954		Istituto Zooprofilattico Sperimentale delle Venezie, EU/OIE/Reference Laboratory and FAO Reference Centre for AI and ND	Istituto Zooprofilattico Sperimentale delle Venezie
A/rural_duck/Italy/22VIR10534-3/2022	15857955		Istituto Zooprofilattico Sperimentale delle Venezie, EU/OIE/Reference Laboratory and FAO Reference Centre for AI and ND	Istituto Zooprofilattico Sperimentale delle Venezie
A/teal/Italy/22VIR9917-19/2022	15857956		Istituto Zooprofilattico Sperimentale delle Venezie, EU/OIE/Reference Laboratory and FAO Reference Centre for AI and ND	Istituto Zooprofilattico Sperimentale delle Venezie
A/teal/Italy/22VIR9917-52/2022	15857957		Istituto Zooprofilattico Sperimentale delle Venezie, EU/OIE/Reference Laboratory and FAO Reference Centre for AI and ND	Istituto Zooprofilattico Sperimentale delle Venezie
A/Goose/Italy/22VIR9673-3/2022	15857961		Istituto Zooprofilattico Sperimentale delle Venezie, EU/OIE/Reference Laboratory and FAO Reference Centre for AI and ND	Istituto Zooprofilattico Sperimentale delle Venezie
A/mute swan/Croatia/125/2022	15895379		Croatian Veterinary Institute, Poultry Centre	Croatian Veterinary Institute
A/mute swan/Croatia/126/2022	15895380		Croatian Veterinary Institute, Poultry Centre	Croatian Veterinary Institute
A/Eurasian Wigeon/Netherlands/3/2022	15925882		Erasmus Medical Center	Erasmus Medical Center
A/sandwich_tern/Denmark/05712-1.02/2022	16113225		Statens Serum Institute	Statens Serum Institute
A/tawny_owl/Denmark/05372-1.01/2022	16113231		Statens Serumm Institute	Statens Serum Institute
A/tawny_owl/Denmark/05373-1.01/2022	16113242		Statens Serum Institute	Statens Serum Institute
A/white-tailed_eagle/Denmark/05716-1.04/2022	16113366		Statens Serum Institute	Statens Serum Institute
A/common_buzzard/Denmark/08287-1.01/2022	16115054		Statens Serum Institute	Statens Serum Institute
A/duck/Cyprus/750-2_22VIR12133-10/2022	16196676		State Veterinary Laboratory	Istituto Zooprofilattico Sperimentale Delle Venezie
A/duck/Cyprus/745-1_22VIR12133-1/2022	16196758		State Veterinary Laboratory	Istituto Zooprofilattico Sperimentale Delle Venezie
A/goose/Cyprus/746-1_22VIR12133-3/2022	16196759		State Veterinary Laboratory	Istituto Zooprofilattico Sperimentale Delle Venezie
A/goose/Cyprus/749-3_22VIR12133-7/2022	16196761		State Veterinary Laboratory	Istituto Zooprofilattico Sperimentale Delle Venezie
A/Gallus_gallus/Belgium/12485-0001/2022	16548600		Sciensano - Animal Infectious Diseases	Sciensano, Department of Animal Infectious Diseases
A/Phasianus_colchicus/Belgium/10993-0003/2022	16549349		Sciensano - Animal Infectious Diseases	Sciensano, Department of Animal Infectious Diseases
A/Phasianus_colchicus/Belgium/12352-0002/2022	16549379		Sciensano - Animal Infectious Diseases	Sciensano, Department of Animal Infectious Diseases
A/chicken/Czech_Republic/178_shed-1A_orig/2023	16613713		State Veterinary Institute Prague	State Veterinary Institute Prague
A/chicken/Czech_Republic/179_shed-1B_orig/2023	16613714		State Veterinary Institute Prague	State Veterinary Institute Prague
A/chicken/Czech_Republic/180_shed-3A_orig/2023	16613715		State Veterinary Institute Prague	State Veterinary Institute Prague
A/mallard/Czech_Republic/186_orig/2023	16613717		State Veterinary Institute Prague	State Veterinary Institute Prague
A/Mixed_wild_birds/Belgium/10368_0001/2022	16810562		Sciensano - Animal Infectious Diseases	Sciensano, Department of Animal Infectious Diseases
A/duck/Chelyabinsk/1379-1/2021	16838577			Import from public-domain
A/pelican/Russia/1032-1/2021	16838579			Import from public-domain
A/pelican/Russia/932-0121/2021	16838580			Import from public-domain
A/mute swan/Croatia/12/2023	16905050		Croatian Veterinary Institute, Poultry Centre	Croatian Veterinary Institute
A/mute swan/Croatia/14/2023	16905051		Croatian Veterinary Institute, Poultry Centre	Croatian Veterinary Institute
A/chicken/Czech_Republic/180/2023	16937293		State Veterinary Institute Prague	State Veterinary Institute Prague
A/domestic_duck/Czech_Republic/636_orig/2023	16937295		State Veterinary Institute Prague	State Veterinary Institute Prague
A/chicken/Czech_Republic/24009-1/2022	16937296		State Veterinary Institute Prague	State Veterinary Institute Prague
A/chicken/Czech_Republic/24009-2/2022	16937297		State Veterinary Institute Prague	State Veterinary Institute Prague
A/swan/Czech_Republic/811-2/2023	16937306		State Veterinary Institute Prague	State Veterinary Institute Prague
A/mallard/Czech_Republic/1021/2023	16937308		State Veterinary Institute Prague	State Veterinary Institute Prague
A/chicken/Czech_Republic/872_orig/2023	16939160		State Veterinary Institute Prague	State Veterinary Institute Prague
A/Harris_Hawk/Scotland/014071/2023	16956028		Animal and Plant Health Agency (APHA)	Animal and Plant Health Agency (APHA)
A/wild_goose/Italy/22VIR12222-2/2022	16979809		Istituto Zooprofilattico Sperimentale delle Venezie, EU/OIE/Reference Laboratory and FAO Reference Centre for AI and ND	Istituto Zooprofilattico Sperimentale Delle Venezie
A/swan/Italy/22VIR12326-1/2022	16979810		Istituto Zooprofilattico Sperimentale delle Venezie, EU/OIE/Reference Laboratory and FAO Reference Centre for AI and ND	Istituto Zooprofilattico Sperimentale Delle Venezie
A/Eurasian_wigeon/Italy/22VIR12556-3/2022	16979811		Istituto Zooprofilattico Sperimentale delle Venezie, EU/OIE/Reference Laboratory and FAO Reference Centre for AI and ND	Istituto Zooprofilattico Sperimentale Delle Venezie
A/greater_white-fronted_goose/Italy/22VIR12557-4/2022	16979812		Istituto Zooprofilattico Sperimentale delle Venezie, EU/OIE/Reference Laboratory and FAO Reference Centre for AI and ND	Istituto Zooprofilattico Sperimentale Delle Venezie
A/Eurasian_wigeon/Italy/22VIR12328-1/2022	16979813		Istituto Zooprofilattico Sperimentale delle Venezie, EU/OIE/Reference Laboratory and FAO Reference Centre for AI and ND	Istituto Zooprofilattico Sperimentale Delle Venezie
A/swan/Italy/23VIR147-2/2022	16979815		Istituto Zooprofilattico Sperimentale delle Venezie, EU/OIE/Reference Laboratory and FAO Reference Centre for AI and ND	Istituto Zooprofilattico Sperimentale Delle Venezie
A/buzzard/Italy/23VIR440-2/2023	16979816		Istituto Zooprofilattico Sperimentale delle Venezie, EU/OIE/Reference Laboratory and FAO Reference Centre for AI and ND	Istituto Zooprofilattico Sperimentale Delle Venezie
A/chicken/Czech_Republic/1690/2023	16997752		State Veterinary Institute Prague	State Veterinary Institute Prague
A/chicken/Czech_Republic/1690_orig/2023	16997753		State Veterinary Institute Prague	State Veterinary Institute Prague
A/mallard/Czech_Republic/1792_orig/2023	16997758		State Veterinary Institute Prague	State Veterinary Institute Prague
A/mute_swan/Czech_Republic/2022/2023	16997759		State Veterinary Institute Prague	State Veterinary Institute Prague
A/domestic_goose/Czech_Republic/2753/2023	17015365		State Veterinary Institute Prague	State Veterinary Institute Prague
A/chicken/Czech_Republic/181_shed-3B_orig/2023	17164983		State Veterinary Institute Prague	State Veterinary Institute Prague
A/chicken/Czech_Republic/23309-1orig/2022	17164986		State Veterinary Institute Prague	State Veterinary Institute Prague
A/chicken/Czech_Republic/23309-2orig/2022	17164987		State Veterinary Institute Prague	State Veterinary Institute Prague
A/chicken/Czech_Republic/23309-4orig/2022	17164988		State Veterinary Institute Prague	State Veterinary Institute Prague
A/chicken/Czech_Republic/58_shed-2A_orig/2023	17164991		State Veterinary Institute Prague	State Veterinary Institute Prague
A/great_egret/Czech_Republic/3051-1orig/2023	17164993		State Veterinary Institute Prague	State Veterinary Institute Prague
A/great_egret/Czech_Republic/3051-2orig/2023	17164994		State Veterinary Institute Prague	State Veterinary Institute Prague
A/corvus_corvus/Romania/10368_23VIR1368-1/2023	17165498		Institute for Diagnosis & Animal Health (IDAH)	Istituto Zooprofilattico Sperimentale Delle Venezie
A/anas_platyrhynchos/Romania/10368_23VIR1368-2/2023	17165499		Institute for Diagnosis & Animal Health (IDAH)	Istituto Zooprofilattico Sperimentale Delle Venezie
A/cygnus_olor/Romania/17142_23VIR1145-1/2022	17165500		Institute for Diagnosis & Animal Health (IDAH)	Istituto Zooprofilattico Sperimentale Delle Venezie
A/cygnus_cygnus/Romania/17198_23VIR1145-2/2022	17165501		Institute for Diagnosis & Animal Health (IDAH)	Istituto Zooprofilattico Sperimentale Delle Venezie
A/cygnus_cygnus/Romania/10008_23VIR1145-3/2023	17165502		Institute for Diagnosis & Animal Health (IDAH)	Istituto Zooprofilattico Sperimentale Delle Venezie
A/cygnus_olor/Romania/10101_23VIR1145-5/2023	17165504		Institute for Diagnosis & Animal Health (IDAH)	Istituto Zooprofilattico Sperimentale Delle Venezie
A/cygnus_olor/Romania/10102_23VIR1145-6/2023	17165505		Institute for Diagnosis & Animal Health (IDAH)	Istituto Zooprofilattico Sperimentale Delle Venezie
A/cygnus_olor/Romania/10103_23VIR1145-7/2023	17165506		Institute for Diagnosis & Animal Health (IDAH)	Istituto Zooprofilattico Sperimentale Delle Venezie
A/cygnus_cygnus/Romania/10164_23VIR1145-8/2023	17165507		Institute for Diagnosis & Animal Health (IDAH)	Istituto Zooprofilattico Sperimentale Delle Venezie
A/cygnus_cygnus/Romania/10171_23VIR1145-9/2023	17165508		Institute for Diagnosis & Animal Health (IDAH)	Istituto Zooprofilattico Sperimentale Delle Venezie
A/turkey/Romania/10281_23VIR1145-10/2023	17165509		Institute for Diagnosis & Animal Health (IDAH)	Istituto Zooprofilattico Sperimentale Delle Venezie
A/turkey/Romania/10281_23VIR1145-11/2023	17165510		Institute for Diagnosis & Animal Health (IDAH)	Istituto Zooprofilattico Sperimentale Delle Venezie
A/turkey/Romania/10287_23VIR1145-12/2023	17165511		Institute for Diagnosis & Animal Health (IDAH)	Istituto Zooprofilattico Sperimentale Delle Venezie
A/turkey/Romania/10271_23VIR1145-13/2023	17165512		Institute for Diagnosis & Animal Health (IDAH)	Istituto Zooprofilattico Sperimentale Delle Venezie
A/mute-swan/Switzerland-Ticino/221214/2022	17179653		Nationales Referenzlabor für Geflügel- und Kaninchenkrankheiten	Institute of Virology and Immunology (IVI)
A/black-swan/Switzerland-Zurich/230131/2023	17181724		Nationales Referenzlabor für Geflügel- und Kaninchenkrankheiten	Institute of Virology and Immunology (IVI)
A/Gallus_gallus/Belgium/01688_0004/2023	17245142		Sciensano - Animal Infectious Diseases	Sciensano, Department of Animal Infectious Diseases
A/Mustela_putorius/Belgium/01922_0001/2023	17246921		Sciensano - Animal Infectious Diseases	Sciensano, Department of Animal Infectious Diseases
A/duck/Austria/23000036/2023	17511728		NRL for avian influenza Moedling	Austrian Agency for Health and Food Safety (AGES)
A/mute_swan/Austria/22155612/2022	17512128		Institute for Veterinary Disease Control Moedling, Austrian Agency for Health and Food Safety	Austrian Agency for Health and Food Safety (AGES)
A/great_egret/Austria/23000725-001/2023	17514127		Institute for Veterinary Disease Control Moedling, Austrian Agency for Health and Food Safety	Austrian Agency for Health and Food Safety (AGES)
A/chicken/Austria/23003433-002/2023	17514129		Institute for Veterinary Disease Control Moedling, Austrian Agency for Health and Food Safety	Austrian Agency for Health and Food Safety (AGES)
A/chicken/Austria/23006928-026/2023	17514130		Institute for Veterinary Disease Control Moedling, Austrian Agency for Health and Food Safety	Austrian Agency for Health and Food Safety (AGES)
A/peacock/Austria/23006906-004/2023	17514131		Institute for Veterinary Disease Control Moedling, Austrian Agency for Health and Food Safety	Austrian Agency for Health and Food Safety (AGES)
A/gray_heron/Austria/23025449/2023	17514169		Institute for Veterinary Disease Control Moedling, Austrian Agency for Health and Food Safety	Austrian Agency for Health and Food Safety (AGES)
A/gray_heron/Austria/23025449/2023	17514169		Institute for Veterinary Disease Control Moedling, Austrian Agency for Health and Food Safety	Austrian Agency for Health and Food Safety (AGES)
A/black-headed gull/Austria/23010977-001/2023	17514173		Institute for Veterinary Disease Control Moedling, Austrian Agency for Health and Food Safety	Austrian Agency for Health and Food Safety (AGES)
A/black-headed_gull/Austria/23036780-003/2023	17514178		Institute for Veterinary Disease Control Moedling, Austrian Agency for Health and Food Safety	Austrian Agency for Health and Food Safety (AGES)
A/Stone Marten/Netherlands/1/2022	17580930		Erasmus Medical Center	Erasmus Medical Center
A/Stone Marten/Netherlands/EMC1/2022	17583227		Erasmus Medical Center	Erasmus Medical Center
A/turkey/France/22084/2022	17584751			Import from public-domain
A/chicken/France/21328/2021	17584752			Import from public-domain
A/chicken/Czech_Reublic/4761-2/2023	17584808		State Veterinary Institute Prague	State Veterinary Institute Prague
A/pelican/Mauritania/11/2022	17634330			Import from public-domain
A/swan/Italy/23VIR1077-2/2023	17679776		Istituto Zooprofilattico Sperimentale delle Venezie, EU/OIE/Reference Laboratory and FAO Reference Centre for AI and ND	Istituto Zooprofilattico Sperimentale Delle Venezie
A/swan/Italy/23VIR682-2/2023	17679782		Istituto Zooprofilattico Sperimentale delle Venezie, EU/OIE/Reference Laboratory and FAO Reference Centre for AI and ND	Istituto Zooprofilattico Sperimentale Delle Venezie
A/flamingo/Italy/22VIR11417-3/2022	17679785		Istituto Zooprofilattico Sperimentale delle Venezie, EU/OIE/Reference Laboratory and FAO Reference Centre for AI and ND	Istituto Zooprofilattico Sperimentale Delle Venezie
A/rural_turkey/Italy/22VIR10636-5/2022	17679786		Istituto Zooprofilattico Sperimentale delle Venezie, EU/OIE/Reference Laboratory and FAO Reference Centre for AI and ND	Istituto Zooprofilattico Sperimentale Delle Venezie
A/rural_chicken/Italy/22VIR10636-8/2022	17679787		Istituto Zooprofilattico Sperimentale delle Venezie, EU/OIE/Reference Laboratory and FAO Reference Centre for AI and ND	Istituto Zooprofilattico Sperimentale Delle Venezie
A/teal/Italy/22VIR10396-2/2022	17679789		Istituto Zooprofilattico Sperimentale delle Venezie, EU/OIE/Reference Laboratory and FAO Reference Centre for AI and ND	Istituto Zooprofilattico Sperimentale Delle Venezie
A/teal/Italy/22VIR10396-3/2022	17679790		Istituto Zooprofilattico Sperimentale delle Venezie, EU/OIE/Reference Laboratory and FAO Reference Centre for AI and ND	Istituto Zooprofilattico Sperimentale Delle Venezie
A/mute_swan/Slovenia/6_23VIR1977-3/2023	17679792		University of Ljubljana	Istituto Zooprofilattico Sperimentale Delle Venezie
A/mute_swan/Slovenia/124_23VIR1977-4/2023	17679793		University of Ljubljana	Istituto Zooprofilattico Sperimentale Delle Venezie
A/black_swan/Slovenia/137_23VIR1977-5/2023	17679794		University of Ljubljana	Istituto Zooprofilattico Sperimentale Delle Venezie
A/Eurasian_eagle-owl/Slovenia/142_23VIR1977-6/2023	17679795		University of Ljubljana	Istituto Zooprofilattico Sperimentale Delle Venezie
A/chicken/Slovakia/25-organs_23VIR1686-2/2023	17679816		State Veterinary Institute	Istituto Zooprofilattico Sperimentale Delle Venezie
A/chicken/Slovakia/25-brain_23VIR1686-3/2023	17679817		State Veterinary Institute	Istituto Zooprofilattico Sperimentale Delle Venezie
A/mute_swan/Slovakia/139_23VIR1686-5/2023	17679819		State Veterinary Institute	Istituto Zooprofilattico Sperimentale Delle Venezie
A/domestic_goose/Slovakia/140_23VIR1686-6/2023	17679820		State Veterinary Institute	Istituto Zooprofilattico Sperimentale Delle Venezie
A/heron/Austria/23025431-001/2023	17716086		Austrian Agency for Health and Food Safety (AGES)	Austrian Agency for Health and Food Safety (AGES)
A/mute swan/Austria/23026929-001/2023	17716087		Austrian Agency for Health and Food Safety (AGES)	Austrian Agency for Health and Food Safety (AGES)
A/mute swan/Austria/21155360-001/2021	17785730		Austrian Agency for Health and Food Safety (AGES)	Austrian Agency for Health and Food Safety (AGES)
A/cat/Poland/Gda1/2023	17949824		University of Gdansk	University of Gdansk
A/domestic_cat/Poland/H249/2023	17950995		National Veterinary Research Institut Poland, PIWet-PIB	National Veterinary Research Institut Poland, PIWet-PIB
A/domestic_cat/Poland/H252/2023	17951051		National Veterinary Research Institut Poland, PIWet-PIB	National Veterinary Research Institut Poland, PIWet-PIB
A/domestic_cat/Poland/H253/2023	17951052		National Veterinary Research Institut Poland, PIWet-PIB	National Veterinary Research Institut Poland, PIWet-PIB
A/domestic_cat/Poland/H254/2023	17951053		National Veterinary Research Institut Poland, PIWet-PIB	National Veterinary Research Institut Poland, PIWet-PIB
A/domestic_cat/Poland/H248/2023	17951054		National Veterinary Research Institut Poland, PIWet-PIB	National Veterinary Research Institut Poland, PIWet-PIB
A/domestic_cat/Poland/H247/2023	17951055		National Veterinary Research Institut Poland, PIWet-PIB	National Veterinary Research Institut Poland, PIWet-PIB
A/domestic_cat/Poland/Kot1/2023	17951056		National Veterinary Research Institut Poland, PIWet-PIB	National Veterinary Research Institut Poland, PIWet-PIB
A/domestic_cat/Poland/H246-M/2023	17956378		National Veterinary Research Institut Poland, PIWet-PIB	National Veterinary Research Institut Poland, PIWet-PIB
A/domestic_cat/Poland/H255-M/2023	17956379		National Veterinary Research Institut Poland, PIWet-PIB	National Veterinary Research Institut Poland, PIWet-PIB
A/environment/Poland/Kra1/2023	17959737		University of Gdansk	University of Gdansk
A/white_stork/Poland/MB244/2023	17978700		National Veterinary Research Institut Poland, PIWet-PIB	National Veterinary Research Institut Poland, PIWet-PIB

## Sheet: Supplementary Table 2
Supplementary Table 2. Matrices illustrating sequence identity. The numbers denote the count of single nucleotide polymorphisms among all sequences derived from cats, wild stork, and poultry meat. In case of observed variations, the data is represented as [number of synonymous mutations] / [number of non-synonymous mutations].
ALL*	A/environment/Poland/Kra1/2023	A/domestic_cat/Poland/H248/2023	A/domestic_cat/Poland/H252/2023	A/domestic_cat/Poland/H254/2023	A/domestic_cat/Poland/H247/2023	A/domestic_cat/Poland/H246-M/2023	A/domestic_cat/Poland/H255-M/2023	A/domestic_cat/Poland/H253/2023	A/domestic_cat/Poland/H249/2023	A/cat/Poland/Gda1/2023	A/white_stork/Poland/MB244/2023	A/cat/Poland/Kra1/2023*
A/environment/Poland/Kra1/2023	-	0/1	2/1	2/4	0/3	0/3	1/3	2/4	1/5	2/5	1/4	1/1
A/domestic_cat/Poland/H248/2023	0/1	-	2/0	2/3	0/2	0/2	1/2	2/3	1/4	2/4	1/3	1/1
A/domestic_cat/Poland/H252/2023	2/1	2/0	-	4/3	2/2	2/2	3/2	4/3	3/4	4/4	3/3	3/1
A/domestic_cat/Poland/H254/2023	2/4	2/3	4/3	-	2/1	2/1	1/1	4/2	2/2	2/2	3/6	2/1
A/domestic_cat/Poland/H247/2023	0/3	0/2	2/2	2/1	-	0	1/0	2/1	1/2	2/2	1/5	1/1
A/domestic_cat/Poland/H246-M/2023	0/3	0/2	2/2	2/1	0	-	1/0	2/1	1/2	2/2	1/5	1/1
A/domestic_cat/Poland/H255-M/2023	1/3	1/2	3/3	1/1	1/0	1/0	-	3/1	2/2	3/2	1/5	1/1
A/domestic_cat/Poland/H253/2023	2/4	2/3	4/3	4/2	2/1	2/1	3/1	-	3/3	4/3	3/6	2/2
A/domestic_cat/Poland/H249/2023	1/5	1/4	3/4	3/3	1/2	1/2	2/2	3/3	-	1/0	2/7	2/1
A/cat/Poland/Gda1/2023	2/5	2/4	4/4	4/3	2/2	2/2	3/2	4/3	1/0	-	3/7	3/1
A/white_stork/Poland/MB244/2023	1/4	1/3	3/3	3/6	1/5	1/5	2/5	3/6	2/7	3/7	-	2/1
A/cat/Poland/Kra1/2023*	1/1	1/1	3/1	2/1	1/1	1/1	1/1	2/2	2/1	3/1	2/1	-
PB2	A/environment/Poland/Kra1/2023	A/domestic_cat/Poland/H253/2023	A/domestic_cat/Poland/H247/2023	A/domestic_cat/Poland/H246-M/2023	A/domestic_cat/Poland/H252/2023	A/domestic_cat/Poland/H248/2023	A/domestic_cat/Poland/H254/2023	A/domestic_cat/Poland/H255-M/2023	A/cat/Poland/Gda1/2023	A/domestic_cat/Poland/H249/2023	A/white_stork/Poland/MB244/2023
A/environment/Poland/Kra1/2023	-	0/1	0/1	0/1	0/1	0/1	1/1	1/1	0/3	0/3	0/3
A/domestic_cat/Poland/H253/2023	0/1	-	0	0	0	0	1/0	1/0	0/2	0/2	0/2
A/domestic_cat/Poland/H247/2023	0/1	0	-	0	0	0	1/0	1/0	0/2	0/2	0/2
A/domestic_cat/Poland/H246-M/2023	0/1	0	0	-	0	0	1/0	1/0	0/2	0/2	0/2
A/domestic_cat/Poland/H252/2023	0/1	0	0	0	-	0	1/0	1/0	0/2	0/2	0/2
A/domestic_cat/Poland/H248/2023	0/1	0	0	0	0	-	1/0	1/0	0/2	0/2	0/2
A/domestic_cat/Poland/H254/2023	1/1	1/0	1/0	1/0	1/0	1/0	-	0	1/2	1/2	1/2
A/domestic_cat/Poland/H255-M/2023	1/1	1/0	1/0	1/0	1/0	1/0	0	-	1/2	1/2	1/2
A/cat/Poland/Gda1/2023	0/3	0/2	0/2	0/2	0/2	0/2	1/2	1/2	-	0	0/4
A/domestic_cat/Poland/H249/2023	0/3	0/2	0/2	0/2	0/2	0/2	1/2	1/2	0	-	0/4
A/white_stork/Poland/MB244/2023	0/3	0/2	0/2	0/2	0/2	0/2	1/2	1/2	0/4	0/4	-
PB1	A/environment/Poland/Kra1/2023	A/domestic_cat/Poland/H252/2023	A/domestic_cat/Poland/H248/2023	A/white_stork/Poland/MB244/2023	A/cat/Poland/Gda1/2023	A/domestic_cat/Poland/H249/2023	A/domestic_cat/Poland/H254/2023	A/domestic_cat/Poland/H247/2023	A/domestic_cat/Poland/H255-M/2023	A/domestic_cat/Poland/H253/2023	A/domestic_cat/Poland/H246-M/2023
A/environment/Poland/Kra1/2023	-	0	0	0/1	0/2	0/2	0/2	0/2	0/2	0/2	0/2
A/domestic_cat/Poland/H252/2023		-	0	0/1	0/2	0/2	0/2	0/2	0/2	0/2	0/2
A/domestic_cat/Poland/H248/2023	0	0	-	0/1	0/2	0/2	0/2	0/2	0/2	0/2	0/2
A/white_stork/Poland/MB244/2023	0/1	0/1	0/1	-	0/3	0/3	0/3	0/3	0/3	0/3	0/3
A/cat/Poland/Gda1/2023	0/2	0/2	0/2	0/3	-	0	0	0	0	0	0
A/domestic_cat/Poland/H249/2023	0/2	0/2	0/2	0/3	0	-	0	0	0	0	0
A/domestic_cat/Poland/H254/2023	0/2	0/2	0/2	0/3	0	0	-	0	0	0	0
A/domestic_cat/Poland/H247/2023	0/2	0/2	0/2	0/3	0	0	0	-	0	0	0
A/domestic_cat/Poland/H255-M/2023	0/2	0/2	0/2	0/3	0	0	0	0	-	0	0
A/domestic_cat/Poland/H253/2023	0/2	0/2	0/2	0/3	0	0	0	0	0	-	0
A/domestic_cat/Poland/H246-M/2023	0/2	0/2	0/2	0/3	0	0	0	0	0	0	-
PA	A/environment/Poland/Kra1/2023	A/cat/Poland/Gda1/2023	A/domestic_cat/Poland/H249/2023	A/domestic_cat/Poland/H247/2023	A/domestic_cat/Poland/H255-M/2023	A/white_stork/Poland/MB244/2023	A/domestic_cat/Poland/H252/2023	A/domestic_cat/Poland/H248/2023	A/domestic_cat/Poland/H246-M/2023	A/domestic_cat/Poland/H253/2023	A/domestic_cat/Poland/H254/2023
A/environment/Poland/Kra1/2023	-	0	0	0	0	0	0	0	0	1/0	0/1
A/cat/Poland/Gda1/2023		-	0	0	0	0	0	0	0	1/0	0/1
A/domestic_cat/Poland/H249/2023	0	0	-	0	0	0	0	0	0	1/0	0/1
A/domestic_cat/Poland/H247/2023	0	0	0	-	0	0	0	0	0	1/0	0/1
A/domestic_cat/Poland/H255-M/2023	0	0	0	0	-	0	0	0	0	1/0	0/1
A/white_stork/Poland/MB244/2023	0	0	0	0	0	-	0	0	0	1/0	0/1
A/domestic_cat/Poland/H252/2023	0	0	0	0	0	0	-	0	0	1/0	0/1
A/domestic_cat/Poland/H248/2023	0	0	0	0	0	0	0	-	0	1/0	0/1
A/domestic_cat/Poland/H246-M/2023	0	0	0	0	0	0	0	0	-	1/0	0/1
A/domestic_cat/Poland/H253/2023	1/0	1/0	1/0	1/0	1/0	1/0	1/0	1/0	1/0	-	1/1
A/domestic_cat/Poland/H254/2023	0/1	0/1	0/1	0/1	0/1	0/1	0/1	0/1	0/1	1/1	-
NS	A/environment/Poland/Kra1/2023	A/cat/Poland/Kra1/2023	A/cat/Poland/Gda1/2023	A/domestic_cat/Poland/H249/2023	A/domestic_cat/Poland/H253/2023	A/domestic_cat/Poland/H247/2023	A/domestic_cat/Poland/H246-M/2023	A/domestic_cat/Poland/H248/2023	A/domestic_cat/Poland/H255-M/2023	A/domestic_cat/Poland/H252/2023	A/domestic_cat/Poland/H254/2023	A/white_stork/Poland/MB244/2023
A/environment/Poland/Kra1/2023	-	0	0	0	0	0	0	0	0	1/0	1/0	1/0
A/cat/Poland/Kra1/2023		-	0	0	0	0	0	0	0	1/0	1/0	1/0
A/cat/Poland/Gda1/2023	0	0	-	0	0	0	0	0	0	1/0	1/0	1/0
A/domestic_cat/Poland/H249/2023	0	0	0	-	0	0	0	0	0	1/0	1/0	1/0
A/domestic_cat/Poland/H253/2023	0	0	0	0	-	0	0	0	0	1/0	1/0	1/0
A/domestic_cat/Poland/H247/2023	0	0	0	0	0	-	0	0	0	1/0	1/0	1/0
A/domestic_cat/Poland/H246-M/2023	0	0	0	0	0	0	-	0	0	1/0	1/0	1/0
A/domestic_cat/Poland/H248/2023	0	0	0	0	0	0	0	-	0	1/0	1/0	1/0
A/domestic_cat/Poland/H255-M/2023	0	0	0	0	0	0	0	0	-	1/0	1/0	1/0
A/domestic_cat/Poland/H252/2023	1/0	1/0	1/0	1/0	1/0	1/0	1/0	1/0	1/0	-	2/0	2/0
A/domestic_cat/Poland/H254/2023	1/0	1/0	1/0	1/0	1/0	1/0	1/0	1/0	1/0	2/0	-	2/0
A/white_stork/Poland/MB244/2023	1/0	1/0	1/0	1/0	1/0	1/0	1/0	1/0	1/0	2/0	2/0	-
NA	A/environment/Poland/Kra1/2023	A/cat/Poland/Kra1/2023	A/cat/Poland/Gda1/2023	A/domestic_cat/Poland/H249/2023	A/domestic_cat/Poland/H254/2023	A/domestic_cat/Poland/H248/2023	A/domestic_cat/Poland/H247/2023	A/white_stork/Poland/MB244/2023	A/domestic_cat/Poland/H246-M/2023	A/domestic_cat/Poland/H255-M/2023	A/domestic_cat/Poland/H253/2023	A/domestic_cat/Poland/H252/2023
A/environment/Poland/Kra1/2023	-	0	0	0	0	0	0	0	0	0	0	1/0
A/cat/Poland/Kra1/2023		-	0	0	0	0	0	0	0	0	0	1/0
A/cat/Poland/Gda1/2023	0	0	-	0	0	0	0	0	0	0	0	1/0
A/domestic_cat/Poland/H249/2023	0	0	0	-	0	0	0	0	0	0	0	1/0
A/domestic_cat/Poland/H254/2023	0	0	0	0	-	0	0	0	0	0	0	1/0
A/domestic_cat/Poland/H248/2023	0	0	0	0	0	-	0	0	0	0	0	1/0
A/domestic_cat/Poland/H247/2023	0	0	0	0	0	0	-	0	0	0	0	1/0
A/white_stork/Poland/MB244/2023	0	0	0	0	0	0	0	-	0	0	0	1/0
A/domestic_cat/Poland/H246-M/2023	0	0	0	0	0	0	0	0	-	0	0	1/0
A/domestic_cat/Poland/H255-M/2023	0	0	0	0	0	0	0	0	0	-	0	1/0
A/domestic_cat/Poland/H253/2023	0	0	0	0	0	0	0	0	0	0	-	1/0
A/domestic_cat/Poland/H252/2023	1/0	1/0	1/0	1/0	1/0	1/0	1/0	1/0	1/0	1/0	1/0	-
MP	A/environment/Poland/Kra1/2023	A/cat/Poland/Gda1/2023	A/domestic_cat/Poland/H249/2023	A/domestic_cat/Poland/H252/2023	A/domestic_cat/Poland/H253/2023	A/domestic_cat/Poland/H254/2023	A/domestic_cat/Poland/H248/2023	A/domestic_cat/Poland/H247/2023	A/domestic_cat/Poland/H246-M/2023	A/domestic_cat/Poland/H255-M/2023	A/white_stork/Poland/MB244/2023	A/cat/Poland/Kra1/2023
A/environment/Poland/Kra1/2023	-	0	0	0	0	0	0	0	0	0	0	0/1
A/cat/Poland/Gda1/2023		-	0	0	0	0	0	0	0	0	0	0/1
A/domestic_cat/Poland/H249/2023	0	0	-	0	0	0	0	0	0	0	0	0/1
A/domestic_cat/Poland/H252/2023	0	0	0	-	0	0	0	0	0	0	0	0/1
A/domestic_cat/Poland/H253/2023	0	0	0	0	-	0	0	0	0	0	0	0/1
A/domestic_cat/Poland/H254/2023	0	0	0	0	0	-	0	0	0	0	0	0/1
A/domestic_cat/Poland/H248/2023	0	0	0	0	0	0	-	0	0	0	0	0/1
A/domestic_cat/Poland/H247/2023	0	0	0	0	0	0	0	-	0	0	0	0/1
A/domestic_cat/Poland/H246-M/2023	0	0	0	0	0	0	0	0	-	0	0	0/1
A/domestic_cat/Poland/H255-M/2023	0	0	0	0	0	0	0	0	0	-	0	0/1
A/white_stork/Poland/MB244/2023	0	0	0	0	0	0	0	0	0	0	-	0/1
A/cat/Poland/Kra1/2023	0/1	0/1	0/1	0/1	0/1	0/1	0/1	0/1	0/1	0/1	0/1	-
HA	A/environment/Poland/Kra1/2023	A/cat/Poland/Kra1/2023	A/domestic_cat/Poland/H252/2023	A/domestic_cat/Poland/H254/2023	A/domestic_cat/Poland/H248/2023	A/domestic_cat/Poland/H247/2023	A/domestic_cat/Poland/H246-M/2023	A/white_stork/Poland/MB244/2023	A/domestic_cat/Poland/H255-M/2023	A/domestic_cat/Poland/H249/2023	A/cat/Poland/Gda1/2023	A/domestic_cat/Poland/H253/2023
A/environment/Poland/Kra1/2023	-	0	0	0	0	0	0	0	0	1/0	2/0	1/1
A/cat/Poland/Kra1/2023	0	-	0	0	0	0	0	0	0	1/0	2/0	1/1
A/domestic_cat/Poland/H252/2023	0	0	-	0	0	0	0	0	0	1/0	2/0	1/1
A/domestic_cat/Poland/H254/2023	0	0	0	-	0	0	0	0	0	1/0	2/0	1/1
A/domestic_cat/Poland/H248/2023	0	0	0	0	-	0	0	0	0	1/0	2/0	1/1
A/domestic_cat/Poland/H247/2023	0	0	0	0	0	-	0	0	0	1/0	2/0	1/1
A/domestic_cat/Poland/H246-M/2023	0	0	0	0	0	0	-	0	0	1/0	2/0	1/1
A/white_stork/Poland/MB244/2023	0	0	0	0	0	0	0	-	0	1/0	2/0	1/1
A/domestic_cat/Poland/H255-M/2023	0	0	0	0	0	0	0	0	-	1/0	2/0	1/1
A/domestic_cat/Poland/H249/2023	1/0	1/0	1/0	1/0	1/0	1/0	1/0	1/0	1/0	-	1/0	2/1
A/cat/Poland/Gda1/2023	2/0	2/0	2/0	2/0	2/0	2/0	2/0	2/0	2/0	1/0	-	3/1
A/domestic_cat/Poland/H253/2023	1/1	1/1	1/1	1/1	1/1	1/1	1/1	1/1	1/1	2/1	3/1	-

## Sheet: Supplementary Table 3
Supplementary Table 3. Clinical data obtained for the animals studied in the current report.
Cat	Sex	Weight [g]	Breed	Body temperature [C]	Neuro symptoms	Shortness of breath	ALT U/l (1.0-91.0)	AST U/l (1.0-59.0)	Creatinine umol/l (1.0-2.0)	FLU antygen test	Other
KOT_Kra1	Female	3700	European short fur	36.0	Yes	No	112	130	76 mg/dl	nd	very high bilirubine 24.4 umol/l
KOT_Gda1	Female	3900	European short fur	38.2	Yes	Yes	252	209	0.9 mg/dl	nd	Pneumotitis
KOT_Gda2	Female	3750	European short fur	40.4	Yes	No	51	13	1.2 mg/dl	Postive	epileptic episodes (4x 1 min)
KOT_Gda3	Male	no data	European short fur	36.4	Yes	Yes (acute 24h before dead)	61	32	1.7 mg/dl	No data	Hi Glucose 287 mg/dl (100-130), IgG Toxoplasma 80.3 IU/ml (0.0-5.0) / IgM neg.
